# Supplementary material for: Innate immune pathway activated mesenchymal stromal cells improve function and histologic outcomes in a rodent osteoarthritis model
Source: Front Bioeng Biotechnol. 2025 May 22;13:1525969. doi: 10.3389/fbioe.2025.1525969 (PMC12138259; doi:10.3389/fbioe.2025.1525969)
Supplement: Supplementary file 4 [file Table1.xlsx]

## Sheet: gene_list-20
Gene ID	Gene name	Description	P-value (MSC vs Untreated)	FDR step up (MSC vs Untreated)	Log2(Ratio) (MSC vs Untreated)	Fold change (MSC vs Untreated)	P-value (TLR-MSC vs Untreated)	FDR step up (TLR-MSC vs Untreated)	Log2(Ratio) (TLR-MSC vs Untreated)	Fold change (TLR-MSC vs Untreated)	P-value (STING-MSC vs Untreated)	FDR step up (STING-MSC vs Untreated)	Log2(Ratio) (STING-MSC vs Untreated)	Fold change (STING-MSC vs Untreated)
Eif1ad8	Eif1ad8	eukaryotic translation initiation factor 1A domain containing 8	0.00457655	0.172798	2.05887	4.1666	0.00810738	0.774871	1.94082	3.83923	0.0837545	0.412174	1.30744	2.47503
Serpinf2	Serpinf2	Alpha-2-antiplasmin	2.32084e-05	0.008492	1.9805	3.9463	0.206933	0.999912	0.61239	1.52879	0.0230573	0.24021	1.0917	2.13126
Tmigd3	Tmigd3	Transmembrane domain-containing protein TMIGD3	0.000368849	0.0501117	1.94483	3.84993	0.0953578	0.999912	0.954598	1.93804	0.136445	0.502216	0.865748	1.82228
Fosb	Fosb	Protein FosB	0.000792731	0.0753198	1.93784	3.83131	0.847196	0.999912	0.111531	1.08037	0.0780642	0.398928	-1.0241	-2.03368
6330409D20Rik	6330409D20Rik	RIKEN cDNA 6330409D20 gene	0.000161753	0.0317758	1.87777	3.67506	0.0407665	0.999912	1.05018	2.07079	0.0403293	0.298205	1.05968	2.08447
Acod1	Acod1	Aconitate decarboxylase 1	0.000533282	0.0574246	1.86603	3.64527	0.629752	0.999912	0.262328	1.19941	0.00993934	0.178822	1.39346	2.62708
Cxcr1	Cxcr1	C-X-C chemokine receptor type 1	0.000264655	0.0427477	1.76026	3.38759	0.00794115	0.770935	1.2965	2.45633	0.00122275	0.0900328	1.57574	2.98089
Fam205a1	Fam205a1	Family with sequence similarity 205, member A1	0.00369539	0.156831	1.73406	3.32663	0.482522	0.999912	0.438292	1.355	0.314041	0.699434	0.627925	1.54534
Colec10	Colec10	Collectin-10	0.0307964	0.426776	1.70758	3.26612	0.000400076	0.273509	2.76235	6.78499	7.25838e-05	0.0278237	3.09028	8.51663
Tagln3	Tagln3	Transgelin-3	4.59954e-06	0.00267454	1.63733	3.11089	0.0120148	0.85974	0.93864	1.91672	0.0381928	0.290381	0.792035	1.73151
Olfr460	Olfr460	Olfactory receptor	7.55655e-05	0.0195933	1.63064	3.0965	0.0812356	0.999912	0.756134	1.68896	0.00941436	0.174118	1.11409	2.16458
Hpse2	Hpse2	Inactive heparanase-2	0.0468739	0.500193	1.59428	3.01945	0.00689052	0.75368	2.15573	4.45593	0.00580746	0.149266	2.20498	4.61067
Khdc3	Khdc3	KH domain-containing protein 3	0.000480995	0.0554938	1.57012	2.9693	0.0423165	0.999912	0.937936	1.91579	0.228578	0.61965	0.570532	1.48507
Slc7a11	Slc7a11	Cystine_glutamate transporter	1.40423e-07	0.000226814	1.53132	2.89051	0.000813968	0.369771	0.978728	1.97073	0.00017896	0.043359	1.09584	2.13737
Kcne1l	Kcne1l	potassium voltage-gated channel, Isk-related family	0.0142215	0.298755	1.46048	2.752	0.106562	0.999912	0.983776	1.97763	0.623416	0.881404	0.312671	1.24201
Nr4a3	Nr4a3	nuclear receptor subfamily 4, group A, member 3	0.00139342	0.103084	1.44922	2.73061	0.00905159	0.815303	1.18522	2.27398	0.0431316	0.304905	0.919887	1.89197
Orm2	Orm2	Alpha-1-acid glycoprotein 2	0.000506744	0.0562331	1.44233	2.71759	0.0704893	0.999912	0.773716	1.70967	0.00608492	0.151208	1.16302	2.23926
Tssk3	Tssk3	Testis-specific serine_threonine-protein kinase 3	0.00611736	0.200135	1.4292	2.69298	0.273007	0.999912	0.587462	1.5026	0.135822	0.501001	0.798283	1.73903
Cxcl13	Cxcl13	C-X-C motif chemokine 13	0.00550081	0.191763	1.37934	2.6015	0.0315513	0.999912	1.07439	2.10583	0.053469	0.338635	0.968598	1.95694
Arg2	Arg2	Arginase-2, mitochondrial	7.11444e-08	0.000206845	1.35739	2.56221	0.00148789	0.43259	0.810037	1.75326	0.00012614	0.035251	0.977556	1.96913
Grik4	Grik4	Glutamate receptor ionotropic, kainate 4	0.123741	0.676523	1.35023	2.54952	0.775129	0.999912	0.264746	1.20142	0.250067	0.639694	1.03436	2.0482
Ldhc	Ldhc	L-lactate dehydrogenase C chain	0.000352943	0.0484032	1.34357	2.53779	0.24072	0.999912	0.448844	1.36495	0.00673077	0.156302	1.02875	2.04026
Pde2a	Pde2a	cGMP-dependent 3',5'-cyclic phosphodiesterase	0.00358517	0.156142	1.32452	2.5045	0.252336	0.999912	0.553816	1.46796	0.00180808	0.097522	1.44029	2.71375
Gm6525	Gm6525	Predicted pseudogene 6525	0.000465086	0.0549671	1.31176	2.48244	0.352096	0.999912	-0.384242	-1.30517	0.149871	0.519228	0.564529	1.4789
Rell2	Rell2	RELT-like protein 2	0.00272302	0.134185	1.30722	2.47464	0.0516462	0.999912	0.878617	1.83861	0.00644473	0.154375	1.21818	2.32654
Hspa1a	Hspa1a	Heat shock 70 kDa protein 1A	0.000382202	0.0509731	1.29973	2.46183	0.0875832	0.999912	0.627281	1.54465	0.29165	0.679115	0.388155	1.30872
Slc22a13b	Slc22a13b	solute carrier family 22	0.00579316	0.195849	1.28779	2.44154	0.553206	0.999912	0.292138	1.22445	0.36376	0.741771	0.448055	1.3642
Dach2	Dach2	Dachshund homolog 2	0.0164024	0.324853	1.27901	2.42672	0.108202	0.999912	0.864239	1.82038	0.565902	0.856982	0.313934	1.24309
Dhrs9	Dhrs9	Dehydrogenase_reductase SDR family member 9	8.676e-13	1.26123e-08	1.27267	2.41608	0.000142921	0.122214	0.67955	1.60164	2.77327e-05	0.0191976	0.749399	1.68109
Cacna1f	Cacna1f	Voltage-dependent L-type calcium channel subunit alpha-1F	0.00235667	0.12549	1.27053	2.4125	0.107713	0.999912	0.692372	1.61594	0.0912947	0.42522	0.731604	1.66048
Rhbdl1	Rhbdl1	Rhomboid-related protein 1	0.00183417	0.114069	1.26266	2.39937	0.642206	0.999912	0.19431	1.14418	0.0376049	0.288268	0.856613	1.81078
Lcn4	Lcn4	Vomeronasal secretory protein 2	0.0163665	0.324584	1.2611	2.39679	0.208693	0.999912	0.698544	1.62287	0.0215371	0.233852	1.24143	2.36433
Tspan10	Tspan10	Tetraspanin-10	0.0149009	0.3052	1.26106	2.39672	0.917618	0.999912	-0.0543768	-1.03841	0.933044	0.985518	-0.0442815	-1.03117
Tmem171	Tmem171	Transmembrane protein 171	0.140804	0.701691	1.2572	2.39032	0.558665	0.999912	0.509572	1.42363	0.942818	0.986735	-0.0641839	-1.04549
Prr18	Prr18	Proline-rich protein 18	0.0186487	0.343805	1.25567	2.38779	0.99156	0.999912	0.00610783	1.00424	0.031692	0.2681	1.16906	2.24865
3830403N18Rik	3830403N18Rik	RIKEN cDNA 3830403N18 gene	0.0339034	0.442815	1.24696	2.37341	0.53633	0.999912	0.36869	1.29118	0.139123	0.505196	0.877075	1.83665
Clec4e	Clec4e	C-type lectin domain family 4 member E	1.22725e-07	0.000226814	1.22657	2.3401	0.0429448	0.999912	0.470677	1.38576	0.000785118	0.0786669	0.780406	1.71761
Rab4b	Rab4b	Ras-related protein Rab-4B	0.0037391	0.156831	1.22124	2.33147	0.168729	0.999912	0.603076	1.51895	0.111631	0.463254	0.700476	1.62504
Hspa1b	Hspa1b	Heat shock 70 kDa protein 1B	0.00380238	0.157032	1.20665	2.30801	0.22332	0.999912	0.508291	1.42236	0.678928	0.90331	0.172944	1.12736
Grm6	Grm6	Metabotropic glutamate receptor 6	0.00863867	0.237391	1.20636	2.30755	0.848536	0.999912	0.0927936	1.06643	0.00205729	0.101193	1.42367	2.68268
Lrrn4	Lrrn4	Leucine-rich repeat neuronal protein 4	0.00913394	0.239304	1.19963	2.29682	0.187024	0.999912	0.631327	1.54899	0.062164	0.362087	0.888249	1.85093
Csta3	Csta3	Cystatin A family member 3	0.0205582	0.361085	1.13309	2.19329	0.680431	0.999912	-0.221012	-1.16555	0.131525	0.495473	0.764324	1.69857
Il1r2	Il1r2	Interleukin-1 receptor type 2	7.32118e-07	0.000967528	1.12026	2.17387	0.00101785	0.395037	0.744838	1.67579	6.01111e-06	0.0109229	1.02557	2.03576
Gm42878	Gm42878	#N/A	0.00899063	0.239302	1.11076	2.15959	0.510182	0.999912	0.292194	1.2245	0.437796	0.790607	0.346635	1.27159
Mrgprx2	Mrgprx2	Mas-related G-protein coupled receptor member X2	0.153532	0.719735	1.09074	2.12984	0.251927	0.999912	0.889238	1.8522	0.332343	0.716438	0.762376	1.69628
Glis1	Glis1	Zinc finger protein GLIS1	0.0469483	0.500193	1.07962	2.11348	0.76568	0.999912	-0.166394	-1.12225	0.870983	0.967486	0.0904602	1.06471
Lhx1	Lhx1	LIM_homeobox protein Lhx1	0.00379892	0.157032	1.06079	2.08608	0.0817357	0.999912	0.64607	1.5649	0.042546	0.303673	0.753885	1.68633
Hdc	Hdc	Histidine decarboxylase	1.53201e-05	0.00601913	1.05409	2.07641	0.068336	0.999912	0.444609	1.36095	0.00128942	0.0905013	0.784895	1.72297
Ddn	Ddn	Dendrin	0.0123478	0.278727	1.05268	2.07438	0.164056	0.999912	0.601281	1.51706	0.936106	0.985518	-0.0363774	-1.02554
Fcrl6	Fcrl6	Fc receptor-like protein 6	0.0199774	0.357782	1.04614	2.065	0.2204	0.999912	-0.625299	-1.54253	0.759754	0.932248	0.147838	1.10791
Trem1	Trem1	Triggering receptor expressed on myeloid cells 1	5.57381e-06	0.00300098	1.02916	2.04084	0.12435	0.999912	0.349063	1.27373	0.0711308	0.384573	0.41007	1.32875
Fam205c	Fam205c	Protein FAM205C	0.0314519	0.429715	1.02318	2.0324	0.166469	0.999912	0.672721	1.59408	0.167371	0.542485	0.676664	1.59844
Gstm6	Gstm6	#N/A	0.0586014	0.537333	1.01178	2.01639	0.477705	0.999912	0.389097	1.30957	0.59444	0.868932	-0.303999	-1.23456
Clec4d	Clec4d	C-type lectin domain family 4 member D	1.34229e-07	0.000226814	1.01171	2.01631	0.00651069	0.738338	0.523239	1.43718	0.000168719	0.0424335	0.723319	1.65098
Il17c	Il17c	Interleukin-17C	0.0520535	0.516673	0.999056	1.99869	0.0747409	0.999912	0.929935	1.90519	0.0286302	0.257662	1.14009	2.20395
Gabrb1	Gabrb1	Gamma-aminobutyric acid receptor subunit beta-1	0.0592461	0.538997	0.996223	1.99477	0.731268	0.999912	-0.187069	-1.13845	0.0428929	0.304758	-1.16513	-2.24254
Klk10	Klk10	Kallikrein j	0.170509	0.737581	0.99525	1.99343	0.494284	0.999912	0.502496	1.41666	0.4244	0.783032	0.588329	1.5035
Htr1b	Htr1b	5-hydroxytryptamine receptor 1B	0.0162539	0.323676	0.995117	1.99324	0.115979	0.999912	0.663906	1.58437	0.573712	0.859332	0.244668	1.18482
Tarm1	Tarm1	T-cell-interacting, activating receptor on myeloid cells protein 1	5.43501e-05	0.015194	0.991582	1.98836	0.0223111	0.981374	0.564394	1.47877	0.000321678	0.0537665	0.887206	1.84959
Gpr156	Gpr156	Probable G-protein coupled receptor 156	0.195568	0.756396	0.983556	1.97733	0.983183	0.999912	-0.0165703	-1.01155	0.879856	0.969923	0.118999	1.08598
Gpr179	Gpr179	G protein-coupled receptor 179	0.0896973	0.621157	0.98219	1.97546	0.288812	0.999912	0.633806	1.55165	0.311744	0.697993	0.612665	1.52908
Smim18	Smim18	Small integral membrane protein 18	0.164392	0.731325	0.979553	1.97185	0.102399	0.999912	1.15522	2.22718	0.0231652	0.240385	1.58203	2.99391
Gpr15	Gpr15	G-protein coupled receptor 15	0.0252988	0.397158	0.979047	1.97116	0.136555	0.999912	0.671601	1.59284	0.0278054	0.256256	0.98425	1.97829
Per1	Per1	Period circadian protein homolog 1	2.62565e-06	0.00181758	0.978505	1.97042	0.394188	0.999912	0.177781	1.13114	0.0487756	0.323276	0.411094	1.32969
Il1b	Il1b	Interleukin-1 beta	2.77537e-06	0.00183389	0.978393	1.97027	0.925396	0.999912	0.0196439	1.01371	0.624877	0.881993	0.102628	1.07373
Pnpla1	Pnpla1	Omega-hydroxyceramide transacylase	0.00258814	0.131423	0.977144	1.96857	0.0574505	0.999912	0.62317	1.54026	0.271306	0.660273	0.364907	1.2878
C7	C7	Complement component 7	0.0499233	0.509444	0.960358	1.94579	0.00388921	0.667593	1.41393	2.66462	0.00478134	0.138459	1.382	2.60629
Rec114	Rec114	Meiotic recombination protein REC114	0.000499062	0.0562331	0.959614	1.94479	0.318485	0.999912	0.283067	1.21678	0.0723402	0.3878	0.508813	1.42288
Jaml	Jaml	Junctional adhesion molecule-like	2.49908e-05	0.00864981	0.954828	1.93835	0.00176473	0.470876	0.709701	1.63547	0.00010281	0.0317989	0.881409	1.84217
Rdh12	Rdh12	Retinol dehydrogenase 12	1.93743e-06	0.00156469	0.950443	1.93247	0.0315335	0.999912	0.43081	1.34799	0.000663296	0.0765265	0.681752	1.60409
9830107B12Rik	9830107B12Rik	RIKEN cDNA 9830107B12 gene	2.77313e-05	0.00916205	0.949082	1.93064	0.0694167	0.999912	0.412647	1.33113	0.00425081	0.134181	0.649475	1.5686
Ptgdr	Ptgdr	Prostaglandin D2 receptor	0.0320328	0.432612	0.948917	1.93042	0.839781	0.999912	0.0946932	1.06784	0.337426	0.719865	0.444204	1.36056
Zfp993	Zfp993	Zinc finger protein 993	0.0486868	0.504462	0.946789	1.92758	0.241514	0.999912	0.57834	1.49313	0.0365374	0.286396	1.01883	2.02627
Gria2	Gria2	Glutamate receptor 2	0.209417	0.767179	0.935082	1.912	0.11474	0.999912	1.17507	2.25804	0.0205067	0.228434	1.7223	3.29961
Pdcd1lg2	Pdcd1lg2	Programmed cell death 1 ligand 2	0.036166	0.455981	0.931248	1.90692	0.287358	0.999912	0.486936	1.40146	0.0283993	0.257062	0.987772	1.98312
Ccl2	Ccl2	C-C motif chemokine 2	0.141352	0.701919	0.928691	1.90355	0.32081	0.999912	0.628408	1.54586	0.147948	0.516216	0.915228	1.88587
Agmat	Agmat	#N/A	0.0299366	0.420052	0.922234	1.89505	0.404282	0.999912	0.368849	1.29132	0.125784	0.487991	0.671907	1.59318
Mfsd4b5	Mfsd4b5	Major facilitator superfamily domain-containing 4B5	0.128331	0.679762	0.919967	1.89207	0.0453032	0.999912	1.20799	2.31015	0.20931	0.597437	0.785778	1.72402
Ecel1	Ecel1	Endothelin-converting enzyme-like 1	0.273657	0.809266	0.919063	1.89089	0.00530301	0.697435	2.3175	4.98469	0.101824	0.445312	1.37292	2.58995
Ifit1bl2	Ifit1bl2	Interferon-induced protein with tetratricopeptide repeats 1B-like 2	8.85145e-06	0.00402105	0.909531	1.87843	8.36211e-05	0.12156	0.808444	1.75132	0.000738237	0.0772069	0.696386	1.62044
Gdap1l1	Gdap1l1	Ganglioside-induced differentiation-associated protein 1-like 1	0.232965	0.780327	0.909278	1.8781	0.899203	0.999912	0.0993061	1.07126	0.850348	0.960561	0.148609	1.1085
Aicda	Aicda	Single-stranded DNA cytosine deaminase	0.00933984	0.242452	0.906727	1.87479	0.186457	0.999912	0.469506	1.38464	0.00792027	0.165324	0.935209	1.91217
Odad4	Odad4	Outer dynein arm-docking complex subunit 4	0.091762	0.624126	0.905915	1.87373	0.342944	0.999912	0.517695	1.43167	0.233322	0.623374	0.651371	1.57066
Upk1b	Upk1b	Uroplakin-1b	0.00788347	0.227918	0.898882	1.86462	0.80356	0.999912	-0.0914001	-1.0654	0.037298	0.287335	0.727935	1.65627
Ankrd66	Ankrd66	Ankyrin repeat domain 66	0.0569814	0.532694	0.896103	1.86103	0.536615	0.999912	0.29994	1.23109	0.0126619	0.192709	1.17824	2.26301
Spdya	Spdya	Speedy protein A	0.0928933	0.627013	0.893998	1.85832	0.086191	0.999912	0.923603	1.89685	0.603295	0.872933	0.297047	1.22863
Icam5	Icam5	Intercellular adhesion molecule 5	0.000105573	0.0239547	0.891083	1.85457	0.00759103	0.762352	0.625492	1.54274	0.00712336	0.16039	0.63533	1.55329
Kcnh4	Kcnh4	potassium Voltage-gated channel, subfamily H (Eag-related), member 4	0.0221199	0.375651	0.88958	1.85264	0.129868	0.999912	0.600347	1.51608	0.362985	0.7408	0.367761	1.29035
Atf3	Atf3	Cyclic AMP-dependent transcription factor ATF-3	0.00709914	0.214693	0.888315	1.85101	0.610494	0.999912	0.1685	1.12389	0.935228	0.985518	0.0269172	1.01883
Gpr83	Gpr83	G-protein coupled receptor 83	0.0686049	0.564089	0.885947	1.84798	0.0381433	0.999912	1.01339	2.01864	0.411685	0.774915	0.418136	1.3362
Adam8	Adam8	Disintegrin and metalloproteinase domain-containing protein 8	1.4981e-05	0.00601913	0.885882	1.84789	0.0790764	0.999912	0.359629	1.2831	0.0017117	0.0967872	0.642179	1.56068
Osm	Osm	Oncostatin-M	0.000129726	0.0277327	0.880351	1.84082	0.71285	0.999912	0.0855117	1.06106	0.526306	0.840962	0.147446	1.10761
Ccno	Ccno	Cyclin-O	0.000488071	0.0558669	0.876263	1.83561	0.32583	0.999912	0.248438	1.18792	0.187925	0.572163	0.333208	1.25981
Ifi214	Ifi214	#N/A	0.00265167	0.132772	0.867913	1.82502	0.144542	0.999912	0.433856	1.35084	0.0841949	0.412497	0.516089	1.43007
Rnasek	Rnasek	Ribonuclease kappa	0.0843155	0.60773	0.867508	1.82451	0.938517	0.999912	-0.0410306	-1.02885	0.716871	0.917768	0.192194	1.1425
Foxd4	Foxd4	Forkhead box protein D4	5.13136e-06	0.00286902	0.866691	1.82348	0.000234077	0.181177	0.704509	1.62959	3.65618e-06	0.0079056	0.886399	1.84856
Scg5	Scg5	Neuroendocrine protein 7B2	0.207023	0.765537	0.859214	1.81405	0.0274071	0.999912	1.49486	2.81837	0.316826	0.702518	0.688358	1.61145
1700028J19Rik	1700028J19Rik	RIKEN cDNA 1700028J19 gene	0.0172738	0.331278	0.85864	1.81333	0.500372	0.999912	0.250971	1.19001	0.1865	0.570048	0.490449	1.40488
Lypd6b	Lypd6b	Ly6_PLAUR domain-containing protein 6B	0.0404288	0.473581	0.854333	1.80792	6.02609e-05	0.0973347	1.63328	3.10218	2.4423e-05	0.0179748	1.72363	3.30267
Krt83	Krt83	Keratin 83	0.00482136	0.179254	0.853252	1.80657	0.783202	0.999912	0.0849664	1.06066	0.250493	0.639922	0.353951	1.27806
Ndst3	Ndst3	Bifunctional heparan sulfate N-deacetylase_N-sulfotransferase 3	0.080736	0.598195	0.852274	1.80534	0.598372	0.999912	0.264525	1.20124	0.807711	0.949114	0.124103	1.08983
Scg3	Scg3	Secretogranin-3	0.18636	0.751278	0.847021	1.79878	0.364371	0.999912	0.583165	1.49813	0.00327235	0.120431	1.88045	3.68191
Myl10	Myl10	Myosin regulatory light chain 10	0.0120909	0.276035	0.844205	1.79528	0.0249631	0.999912	0.760351	1.6939	0.438767	0.790884	-0.27586	-1.21072
Cxcr2	Cxcr2	C-X-C chemokine receptor type 2	1.68906e-06	0.00144434	0.841762	1.79224	0.000857925	0.377929	0.58638	1.50147	4.23691e-05	0.0235548	0.720245	1.64746
Gm5134	Gm5134	Predicted gene 5134	0.0488717	0.505126	0.838273	1.78791	0.65061	0.999912	0.202174	1.15043	0.0903153	0.423384	0.739207	1.66926
Gm49322	Gm49322	#N/A	0.0330963	0.43909	0.838101	1.7877	0.800946	0.999912	0.102802	1.07386	0.518117	0.837246	0.263685	1.20054
Fcrl5	Fcrl5	Fc receptor-like protein 5	0.0398565	0.472975	0.837697	1.78719	0.104417	0.999912	-0.72698	-1.65517	0.255805	0.644956	0.476712	1.39157
Ppp1r42	Ppp1r42	Protein phosphatase 1 regulatory subunit 42	0.0607133	0.542603	0.832352	1.78059	0.178948	0.999912	0.600164	1.51589	0.463511	0.805582	0.329897	1.25692
Ankef1	Ankef1	Ankyrin repeat and EF-hand domain-containing protein 1	0.0978927	0.638967	0.832176	1.78037	0.0936139	0.999912	0.84371	1.79466	0.116313	0.470985	0.791021	1.7303
Cpsf4l	Cpsf4l	Cleavage and polyadenylation-specific factor 4-like	0.0350747	0.44963	0.831423	1.77944	0.898363	0.999912	0.0521669	1.03682	0.886848	0.972622	-0.0589476	-1.04171
Orm3	Orm3	Alpha-1-acid glycoprotein 3	0.0982444	0.63914	0.830159	1.77788	0.83488	0.999912	0.108605	1.07818	0.555113	0.851355	0.307096	1.23722
Slc29a4	Slc29a4	Equilibrative nucleoside transporter 4	0.127243	0.677951	0.829714	1.77733	0.90187	0.999912	0.0689375	1.04894	0.404089	0.770202	-0.482302	-1.39697
Ctrl	Ctrl	Chymopasin	0.0339654	0.443172	0.82383	1.7701	0.875716	0.999912	-0.0647559	-1.04591	0.0448094	0.310298	0.795514	1.7357
Nckap5	Nckap5	NCK-associated protein 5	0.0464187	0.499104	0.823497	1.76969	0.0274631	0.999912	0.913535	1.88366	0.322703	0.707668	0.414452	1.33279
Krt7	Krt7	Keratin, type II cytoskeletal 7	0.00433587	0.166747	0.822937	1.769	0.0965122	0.999912	0.494134	1.40848	0.113123	0.465652	0.477126	1.39197
Kcnt1	Kcnt1	Potassium channel subfamily T member 1	0.11868	0.668702	0.812008	1.75565	0.464183	0.999912	0.391044	1.31134	0.360169	0.738681	0.490658	1.40509
Lypd8l	Lypd8l	EP1	0.289422	0.817292	0.8075	1.75018	0.0721469	0.999912	1.37041	2.58544	0.452131	0.79893	0.573377	1.488
Il36g	Il36g	Interleukin-36 gamma	9.84805e-07	0.00119301	0.804697	1.74678	5.17112e-07	0.00250575	0.826292	1.77312	2.66259e-07	0.00208091	0.847799	1.79975
Olfr920	Olfr920	Olfactory receptor	0.0668446	0.558904	0.801939	1.74344	0.255262	0.999912	0.504249	1.41839	0.678623	0.903153	-0.189673	-1.1405
Tent5b	Tent5b	Terminal nucleotidyltransferase 5B	0.129684	0.681451	0.801605	1.74304	0.0296565	0.999912	1.14852	2.21686	0.170642	0.546634	0.731576	1.66045
Fmn2	Fmn2	Formin-2	0.0294508	0.418379	0.800116	1.74124	0.098078	0.999912	0.617708	1.53444	0.0274962	0.254716	0.82208	1.76795
Krt79	Krt79	Keratin, type II cytoskeletal 79	0.344161	0.836357	0.790881	1.73013	0.000470842	0.273785	2.8935	7.43072	0.733206	0.923591	-0.292215	-1.22452
Sstr4	Sstr4	#N/A	0.196378	0.757026	0.789632	1.72863	0.907387	0.999912	0.0731235	1.05199	0.748626	0.929046	0.201774	1.15011
Fpr1	Fpr1	fMet-Leu-Phe receptor	2.95389e-05	0.00954238	0.786916	1.72538	0.00111582	0.395037	0.614716	1.53126	5.91671e-05	0.026064	0.757452	1.6905
Fam229a	Fam229a	Protein FAM229A	0.125526	0.676843	0.783231	1.72098	0.531161	0.999912	0.326559	1.25402	0.878521	0.969612	-0.0816711	-1.05824
Sel1l2	Sel1l2	Protein sel-1 homolog 2	0.28607	0.817131	0.782497	1.72011	0.719697	0.999912	0.271284	1.20688	0.545103	0.846954	0.45719	1.37287
Tmprss9	Tmprss9	Transmembrane protease serine 9	0.121449	0.674321	0.779852	1.71695	0.0600252	0.999912	0.949545	1.93126	0.126605	0.488921	0.78263	1.72026
Rab11fip1	Rab11fip1	Rab11 family-interacting protein 1	5.90075e-05	0.015885	0.779844	1.71695	0.0551998	0.999912	0.37318	1.2952	0.00882797	0.17185	0.509767	1.42382
Acsbg3	Acsbg3	Acyl-CoA synthetase bubblegum family member 3	0.0104035	0.25601	0.779285	1.71628	0.0336605	0.999912	0.658912	1.57889	0.744972	0.928448	0.106567	1.07666
Tmc4	Tmc4	Transmembrane channel-like protein 4	7.99638e-06	0.00387478	0.777617	1.7143	0.0971034	0.999912	0.297863	1.22932	8.60499e-05	0.030864	0.697358	1.62153
Acaa1b	Acaa1b	3-ketoacyl-CoA thiolase B, peroxisomal	0.122109	0.676217	0.773789	1.70975	0.239116	0.999912	0.598122	1.51375	0.264395	0.653906	0.572	1.48658
Slc25a25	Slc25a25	Calcium-binding mitochondrial carrier protein SCaMC-2	0.00367829	0.156831	0.773269	1.70914	0.686086	0.999912	0.107798	1.07758	0.128113	0.491718	0.40569	1.32472
Ptger1	Ptger1	Prostaglandin E2 receptor EP1 subtype	0.12783	0.678498	0.772616	1.70837	0.599198	0.999912	0.27094	1.20659	0.975459	0.994689	0.0160687	1.0112
Psma8	Psma8	Proteasome subunit alpha type-8	0.00251842	0.13122	0.770928	1.70637	0.337607	0.999912	0.25225	1.19106	0.267801	0.657432	0.293545	1.22565
Gm15433	Gm15433	Predicted pseudogene 15433	0.0248402	0.394646	0.77005	1.70533	0.00709049	0.75368	0.927187	1.90156	0.0157721	0.208815	0.841108	1.79143
Hcar2	Hcar2	Hydroxycarboxylic acid receptor 2	0.000214022	0.0374849	0.767121	1.70187	0.0494487	0.999912	0.410631	1.32927	0.00109817	0.0877144	0.681062	1.60332
Ppp1r3b	Ppp1r3b	Protein phosphatase 1 regulatory subunit 3B	4.70899e-05	0.0136909	0.76591	1.70044	0.0728877	0.999912	0.338655	1.26458	0.139286	0.50535	0.27958	1.21384
A530064D06Rik	A530064D06Rik	Plasmacytoid dendritic cell-specific receptor	0.000352034	0.0484032	0.765265	1.69968	0.0829192	0.999912	0.372384	1.29449	0.023167	0.240385	0.487782	1.40229
Mcmdc2	Mcmdc2	Minichromosome maintenance domain-containing protein 2	0.0509074	0.512409	0.759555	1.69297	0.848796	0.999912	0.0757435	1.0539	0.209138	0.597235	0.495539	1.40985
Myh13	Myh13	Myosin, heavy polypeptide 13, skeletal muscle	0.281571	0.815638	0.757986	1.69113	0.63167	0.999912	0.339014	1.26489	0.174383	0.552649	-0.981959	-1.97515
Adtrp	Adtrp	Androgen-dependent TFPI-regulating protein	0.0206164	0.361085	0.757781	1.69089	0.0146492	0.888458	0.80187	1.74336	0.00906411	0.172676	0.859173	1.814
Chil5	Chil5	Chitinase-like 5	0.000826216	0.0769917	0.755014	1.68765	0.0344616	0.999912	0.482845	1.3975	0.00222521	0.103233	0.69757	1.62177
Mcoln3	Mcoln3	Mucolipin-3	0.191163	0.753046	0.753637	1.68604	0.422548	0.999912	0.467244	1.38247	0.162649	0.538448	0.810336	1.75362
Nlrp12	Nlrp12	NACHT, LRR and PYD domains-containing protein 12	0.000106715	0.0239547	0.752226	1.68439	0.00500657	0.697435	0.546343	1.46038	0.00102742	0.0860877	0.639405	1.55769
Capsl	Capsl	Calcyphosin-like protein	0.0397595	0.472328	0.750031	1.68183	0.0666656	0.999912	0.676328	1.59807	0.108076	0.454599	0.598796	1.51445
Slc36a3	Slc36a3	Proton-coupled amino acid transporter 3	0.159876	0.727949	0.748493	1.68004	0.450855	0.999912	0.419188	1.33717	0.380048	0.754144	0.492889	1.40726
Acvr1c	Acvr1c	Activin receptor type-1C	0.0976994	0.638952	0.745629	1.6767	0.0409897	0.999912	0.920347	1.89257	0.23024	0.621249	0.541637	1.45562
Acpp	Acpp	Prostatic acid phosphatase	0.000948519	0.0856436	0.745073	1.67606	0.129104	0.999912	0.342989	1.26838	0.0196806	0.226163	0.527078	1.44101
Tbx6	Tbx6	T-box transcription factor TBX6	0.00164846	0.108433	0.742673	1.67327	0.908118	0.999912	0.0275259	1.01926	0.552964	0.850016	0.141625	1.10315
1700012B09Rik	1700012B09Rik	#N/A	0.116963	0.666299	0.742047	1.67255	0.803391	0.999912	-0.12474	-1.09031	0.268917	0.658994	0.537827	1.45178
Col26a1	Col26a1	Collagen alpha-1(XXVI) chain	0.278255	0.813806	0.741073	1.67142	0.818046	0.999912	0.162126	1.11894	0.821851	0.953568	0.160083	1.11735
Pla2g10	Pla2g10	Group 10 secretory phospholipase A2	0.186532	0.751401	0.740368	1.6706	0.529046	0.999912	-0.378978	-1.30042	0.490786	0.821102	0.399141	1.31872
Klb	Klb	Beta-klotho	0.284046	0.816029	0.738067	1.66794	0.170055	0.999912	0.945761	1.9262	0.573376	0.859332	0.393155	1.31326
Il27	Il27	Interleukin-27 subunit alpha	0.0540976	0.52375	0.735123	1.66454	0.323441	0.999912	0.382338	1.30345	0.108188	0.454866	0.620823	1.53775
Mybpc3	Mybpc3	Myosin-binding protein C, cardiac-type	0.0115213	0.269878	0.735044	1.66445	0.83257	0.999912	-0.065145	-1.04619	0.65594	0.894464	0.137055	1.09966
Myo1a	Myo1a	Unconventional myosin-Ia	0.0391716	0.469446	0.734476	1.66379	0.376828	0.999912	0.322228	1.25026	0.157236	0.529598	0.515289	1.42928
Dgat1	Dgat1	Diacylglycerol O-acyltransferase 1	2.48196e-05	0.00864981	0.734459	1.66377	0.202041	0.999912	0.222462	1.16672	0.00707158	0.159875	0.469612	1.38474
Adrb3	Adrb3	Beta-3 adrenergic receptor	0.20667	0.765375	0.732545	1.66157	0.415289	0.999912	0.47357	1.38854	0.238217	0.627176	0.68551	1.60827
9130008F23Rik	9130008F23Rik	9130008F23Rik protein	0.0113532	0.269622	0.728028	1.65637	0.102888	0.999912	0.479204	1.39397	0.0279988	0.25657	0.645875	1.56469
Il10	Il10	Interleukin-10	0.253286	0.790634	0.724497	1.65232	0.119899	0.999912	0.985601	1.98014	0.557786	0.852806	0.384984	1.30584
Otof	Otof	Otoferlin	0.100512	0.642957	0.720677	1.64796	0.115254	0.999912	0.699317	1.62374	0.138376	0.503998	0.665145	1.58573
Rps6ka6	Rps6ka6	Ribosomal protein S6 kinase alpha-6	0.215308	0.772822	0.714024	1.64037	0.07397	0.999912	1.02824	2.03953	0.509721	0.832119	0.387154	1.30781
H4c18	H4c18	#N/A	0.200551	0.760278	0.713146	1.63937	0.992054	0.999912	0.00565822	1.00393	0.857828	0.963283	-0.102636	-1.07373
Dnd1	Dnd1	Dead end protein homolog 1	0.0174029	0.332342	0.710904	1.63683	0.342723	0.999912	0.286455	1.21964	0.0877456	0.418316	0.514941	1.42894
Ppp2r2b	Ppp2r2b	Serine_threonine-protein phosphatase 2A 55 kDa regulatory subunit B beta isoform	0.22591	0.776331	0.710585	1.63647	0.537598	0.999912	0.36464	1.28756	0.239089	0.627811	-0.718763	-1.64577
Cd209d	Cd209d	CD209 antigen-like protein D	0.0341555	0.443172	0.710527	1.6364	0.0106728	0.85974	0.857223	1.81155	0.0317918	0.2681	0.723125	1.65075
Mcemp1	Mcemp1	Mast cell-expressed membrane protein 1	0.000149615	0.0303192	0.709396	1.63512	0.0270591	0.999912	0.413846	1.33223	0.00151482	0.0934592	0.593776	1.50919
Brd8dc	Brd8dc	BRD8 domain-containing	0.000285992	0.0437628	0.709247	1.63495	0.0160376	0.91482	0.47833	1.39313	0.00140441	0.0915512	0.634814	1.55274
Prps1l1	Prps1l1	Ribose-phosphate diphosphokinase	0.0272222	0.407969	0.699576	1.62403	0.213451	0.999912	0.40098	1.3204	0.417443	0.780096	0.264701	1.20139
Vill	Vill	Villin-like protein	9.62008e-05	0.0229258	0.699329	1.62375	0.378382	0.999912	0.158782	1.11634	9.52728e-05	0.0311254	0.701427	1.62611
Foxf2	Foxf2	Forkhead box protein F2	0.0191534	0.349597	0.696734	1.62083	0.203387	0.999912	0.386896	1.30758	0.481626	0.815837	-0.2245	-1.16837
Nnat	Nnat	Neuronatin	0.205281	0.763968	0.695339	1.61926	0.107178	0.999912	0.884415	1.84602	0.134869	0.500025	0.820965	1.76659
Pcsk1	Pcsk1	Neuroendocrine convertase 1	0.198606	0.758522	0.693508	1.61721	0.430632	0.999912	0.43318	1.35021	0.274343	0.663028	0.600984	1.51675
Lin28a	Lin28a	Protein lin-28 homolog A	0.00254326	0.131423	0.690607	1.61396	0.128534	0.999912	0.348444	1.27319	0.0125722	0.192709	0.572016	1.4866
Awat1	Awat1	Acyl-CoA wax alcohol acyltransferase 1	0.242576	0.783803	0.688312	1.6114	0.55263	0.999912	0.352361	1.27665	0.179404	0.559855	0.793629	1.73343
Mroh6	Mroh6	Maestro heat-like repeat family member 6	0.0508679	0.512409	0.687553	1.61055	0.00610848	0.734772	0.964313	1.95113	0.00608134	0.151208	0.970774	1.95989
Tex15	Tex15	Testis-expressed protein 15	0.000448537	0.0549671	0.68749	1.61048	0.0218135	0.975048	0.453128	1.36901	0.00120201	0.0900328	0.639568	1.55786
Cd300ld	Cd300ld	CMRF35-like molecule 5	1.03426e-07	0.000226814	0.687376	1.61035	0.00012352	0.122214	0.497691	1.41195	5.35008e-05	0.0255383	0.524435	1.43837
Klhdc7a	Klhdc7a	Kelch domain-containing protein 7A	0.245007	0.784565	0.686334	1.60919	0.101783	0.999912	0.965934	1.95333	0.62724	0.882458	0.287323	1.22037
Stk17b	Stk17b	Serine_threonine-protein kinase 17B	1.46632e-05	0.00601913	0.685871	1.60867	0.596574	0.999912	0.0838433	1.05984	0.115375	0.469675	0.249391	1.1887
Chrm3	Chrm3	Muscarinic acetylcholine receptor M3	7.0267e-05	0.0185722	0.68532	1.60806	0.0229179	0.994502	0.401082	1.3205	0.015007	0.204842	0.432083	1.34918
Vnn1	Vnn1	Pantetheinase	0.263877	0.803364	0.68453	1.60718	0.0905124	0.999912	1.03587	2.05035	0.318748	0.704522	0.614876	1.53143
Sh2d1a	Sh2d1a	SH2 domain-containing protein 1A	0.0379811	0.465934	0.684194	1.6068	0.0444058	0.999912	0.671265	1.59247	0.121338	0.480625	0.527225	1.44115
Dmrta1	Dmrta1	Doublesex- and mab-3-related transcription factor A1	0.227453	0.777654	0.683109	1.6056	0.512593	0.999912	-0.407633	-1.32651	0.525685	0.840858	0.37516	1.29698
Gnmt	Gnmt	Glycine N-methyltransferase	0.0320261	0.432612	0.68289	1.60535	0.482786	0.999912	0.232016	1.17448	0.620703	0.880341	0.166411	1.12226
Kcnj14	Kcnj14	ATP-sensitive inward rectifier potassium channel 14	0.177028	0.742979	0.680883	1.60312	0.0667667	0.999912	0.924622	1.89819	0.768423	0.935743	0.154026	1.11267
Tcp11	Tcp11	T-complex protein 11	0.127329	0.677951	0.680622	1.60283	0.13226	0.999912	0.679387	1.60146	0.0274198	0.254535	0.989151	1.98502
Vwa3a	Vwa3a	von Willebrand factor A domain-containing protein 3A	0.275763	0.811353	0.679693	1.6018	0.455717	0.999912	-0.48848	-1.40297	0.157057	0.529385	-0.965295	-1.95246
Armc3	Armc3	Armadillo repeat-containing protein 3	0.0062979	0.201658	0.67956	1.60165	0.984011	0.999912	-0.0051825	-1.0036	0.0198899	0.226322	0.590021	1.50527
Ccr1	Ccr1	C-C chemokine receptor type 1	1.46441e-06	0.00139039	0.679206	1.60126	2.62909e-05	0.0764381	0.593362	1.50876	1.88647e-06	0.00626307	0.672866	1.59424
Rag2	Rag2	V(D)J recombination-activating protein 2	0.0271117	0.407969	0.677326	1.59917	0.830136	0.999912	0.066521	1.04719	0.155433	0.527805	0.43901	1.35567
Cmtr1	Cmtr1	Cap-specific mRNA (nucleoside-2'-O-)-methyltransferase 1	0.00375375	0.156831	0.676771	1.59856	0.103567	0.999912	0.385301	1.30613	0.0186632	0.222564	0.556764	1.47097
Erp27	Erp27	Endoplasmic reticulum resident protein 27	0.0965487	0.635419	0.675778	1.59746	0.978956	0.999912	0.0109711	1.00763	0.844801	0.959558	-0.0821919	-1.05863
Gm7592	Gm7592	Predicted gene 7592	0.00705428	0.214693	0.674265	1.59578	0.0481704	0.999912	0.50674	1.42084	0.935622	0.985518	0.0218643	1.01527
Gdpd3	Gdpd3	Lysophospholipase D GDPD3	0.0111734	0.268475	0.673368	1.59479	0.154603	0.999912	0.383594	1.30459	0.232694	0.622895	0.324327	1.25208
Ifnlr1	Ifnlr1	Interferon lambda receptor 1	0.00047876	0.0554938	0.673328	1.59475	0.0071547	0.75368	0.519814	1.43377	0.000273914	0.0497736	0.703204	1.62812
Crisp2	Crisp2	Cysteine-rich secretory protein 2	0.238201	0.781285	0.672368	1.59369	0.39331	0.999912	-0.535578	-1.44952	0.322121	0.707362	0.578943	1.49375
Crym	Crym	Ketimine reductase mu-crystallin	0.093088	0.627362	0.669907	1.59097	0.0398978	0.999912	0.821047	1.76669	0.119898	0.478093	0.62609	1.54338
Olfr111	Olfr111	Olfactory receptor	0.189679	0.752603	0.669437	1.59045	0.0335796	0.999912	1.07664	2.10912	0.0361276	0.285273	1.07036	2.09995
Pilrb2	Pilrb2	Paired immunoglobulin-like type 2 receptor beta-2	0.000574928	0.0596981	0.668411	1.58932	0.14619	0.999912	0.283142	1.21684	0.00810176	0.166572	0.515691	1.42968
Ddt	Ddt	D-dopachrome decarboxylase	0.183026	0.747584	0.664069	1.58455	0.452874	0.999912	-0.392319	-1.3125	0.855501	0.962776	-0.0945892	-1.06776
4930404N11Rik	4930404N11Rik	#N/A	0.0835783	0.605974	0.663165	1.58355	0.708755	0.999912	0.147454	1.10761	0.549089	0.848696	0.237514	1.17896
Pspn	Pspn	Persephin	0.325898	0.830687	0.660253	1.58036	0.696245	0.999912	-0.272708	-1.20807	0.88194	0.970798	-0.103765	-1.07457
C130026I21Rik	C130026I21Rik	RIKEN cDNA C130026I21 gene	0.213323	0.771798	0.659676	1.57973	0.0481227	0.999912	1.04393	2.06184	0.0134913	0.195694	1.30235	2.46631
Wfdc21	Wfdc21	Protein Wfdc21	0.000570694	0.0596847	0.65783	1.57771	0.0599085	0.999912	0.359417	1.28291	0.0040529	0.131805	0.549017	1.46309
Cebpb	Cebpb	CCAAT_enhancer-binding protein beta	2.36391e-06	0.00174468	0.65643	1.57618	0.187387	0.999912	-0.184105	-1.13611	0.362581	0.740485	-0.12722	-1.09219
Lilra6	Lilra6	Leukocyte immunoglobulin-like receptor, subfamily A (with TM domain), member 6	0.000210295	0.0374849	0.656326	1.57606	0.0303437	0.999912	0.384642	1.30554	0.000442906	0.0608017	0.623692	1.54081
Tmem156	Tmem156	Transmembrane protein 156	0.00373582	0.156831	0.655572	1.57524	0.240862	0.999912	0.267162	1.20344	0.00946262	0.174345	0.589835	1.50507
Rgs8	Rgs8	Regulator of G-protein signaling 8	0.177367	0.743421	0.65517	1.5748	0.232709	0.999912	-0.630812	-1.54844	0.221391	0.613239	0.604985	1.52096
Chrne	Chrne	#N/A	0.193431	0.755076	0.655003	1.57462	0.440546	0.999912	0.390221	1.31059	0.976834	0.994791	0.0147934	1.01031
Gpr84	Gpr84	G-protein coupled receptor 84	0.0321572	0.433645	0.6539	1.57342	0.275715	0.999912	0.336243	1.26246	0.0149263	0.204734	0.74711	1.67843
Slc23a3	Slc23a3	Solute carrier family 23 member 3	0.105779	0.646307	0.653567	1.57305	0.88509	0.999912	0.0598999	1.04239	0.755295	0.931196	-0.13125	-1.09524
Syne4	Syne4	Nesprin-4	0.14905	0.714151	0.653009	1.57244	0.809672	0.999912	0.112046	1.08076	0.824492	0.954422	0.104055	1.07479
Omg	Omg	Oligodendrocyte-myelin glycoprotein	0.238963	0.781285	0.652576	1.57197	0.420321	0.999912	0.45615	1.37188	0.164013	0.538936	0.781575	1.71901
S100a8	S100a8	Protein S100-A8	0.000282852	0.0437428	0.651691	1.57101	0.0392419	0.999912	0.370069	1.29241	0.000727178	0.0772069	0.606569	1.52263
Itprip	Itprip	Inositol 1,4,5-trisphosphate receptor-interacting protein	5.38561e-05	0.015194	0.651301	1.57058	0.27329	0.999912	0.177024	1.13055	0.166093	0.54122	0.223876	1.16787
Gucy1a2	Gucy1a2	Guanylate cyclase	0.358396	0.840661	0.650939	1.57019	0.115129	0.999912	1.10999	2.15844	0.335718	0.719176	0.690945	1.61434
Lct	Lct	Lactase	0.037277	0.462463	0.650189	1.56937	0.278048	0.999912	0.342346	1.26782	0.0250067	0.246358	0.704376	1.62944
Csf3r	Csf3r	Granulocyte colony-stimulating factor receptor	0.000174823	0.0330052	0.6495	1.56862	0.0147451	0.888458	0.422147	1.33992	7.27316e-05	0.0278237	0.686736	1.60964
Cirop	Cirop	#N/A	0.295823	0.819641	0.649391	1.56851	0.623028	0.999912	0.313039	1.24232	0.134386	0.499526	0.934459	1.91117
Cyp26a1	Cyp26a1	Cytochrome P450 26A1	0.108652	0.653926	0.649117	1.56821	0.378719	0.999912	-0.389952	-1.31035	0.255318	0.644623	-0.520876	-1.43483
Il18r1	Il18r1	Interleukin-18 receptor 1	0.000918103	0.0834154	0.648951	1.56803	0.531381	0.999912	0.123793	1.0896	0.0270508	0.253171	0.436254	1.35309
Cytip	Cytip	Cytohesin-interacting protein	0.000589982	0.0608267	0.648738	1.5678	0.139088	0.999912	0.279528	1.2138	0.0434113	0.304923	0.381724	1.3029
Tex52	Tex52	Testis-expressed protein 52	0.141229	0.701728	0.647398	1.56634	0.362862	0.999912	-0.447216	-1.36341	0.817249	0.952253	0.109238	1.07866
Stx11	Stx11	Syntaxin-11	0.00317904	0.147178	0.647098	1.56602	0.385509	0.999912	0.190503	1.14116	0.0360898	0.285273	0.460049	1.37559
Ddx25	Ddx25	ATP-dependent RNA helicase DDX25	0.129605	0.681451	0.645166	1.56392	0.102873	0.999912	0.701274	1.62594	0.116573	0.471778	0.682821	1.60528
H2bc14	H2bc14	Histone H2B type 1-M	0.270843	0.8085	0.644711	1.56343	0.559353	0.999912	0.348345	1.2731	0.618924	0.88024	0.299706	1.23089
Cebpd	Cebpd	CCAAT_enhancer-binding protein delta	1.334e-06	0.00138517	0.64471	1.56342	0.0233161	0.999842	0.302956	1.23367	0.0085988	0.170766	0.351106	1.27554
Cldnd2	Cldnd2	Claudin domain-containing protein 2	0.0890958	0.618561	0.643995	1.56265	0.961315	0.999912	-0.0190861	-1.01332	0.842849	0.959311	-0.0790948	-1.05636
Mxd1	Mxd1	Max dimerization protein 1	0.00144398	0.103084	0.643709	1.56234	0.226962	0.999912	0.24418	1.18442	0.063913	0.36651	0.374453	1.29635
Trpa1	Trpa1	Transient receptor potential cation channel subfamily A member 1	0.182356	0.746945	0.642967	1.56154	0.235986	0.999912	0.576469	1.49119	0.795002	0.944512	-0.131119	-1.09514
Galnt14	Galnt14	Polypeptide N-acetylgalactosaminyltransferase 14	0.35179	0.83702	0.642452	1.56098	0.335381	0.999912	-0.71011	-1.63593	0.889316	0.973079	-0.100091	-1.07184
Sycp2	Sycp2	#N/A	0.000977396	0.0871681	0.641956	1.56044	0.00275227	0.588378	0.5891	1.50431	0.00061915	0.074385	0.67582	1.5975
Hcar1	Hcar1	Hydroxycarboxylic acid receptor 1	0.212961	0.770958	0.641934	1.56042	0.139182	0.999912	0.762807	1.69679	0.193526	0.57827	0.671873	1.59314
Ptprr	Ptprr	Receptor-type tyrosine-protein phosphatase R	0.0114797	0.269622	0.641586	1.56004	0.399567	0.999912	0.221778	1.16617	0.224361	0.616714	0.321592	1.24971
Chil3	Chil3	Chitinase-like protein 3	0.0035481	0.155357	0.641545	1.56	0.165507	0.999912	0.305143	1.23554	0.00318817	0.118426	0.648881	1.56795
Lmntd2	Lmntd2	Lamin tail domain-containing protein 2	0.128265	0.679762	0.640647	1.55903	0.710463	0.999912	0.159741	1.11709	0.627772	0.882458	0.209615	1.15638
Cdh6	Cdh6	Cadherin-6	0.358686	0.840797	0.640463	1.55883	0.731354	0.999912	-0.244945	-1.18505	0.234674	0.623895	-0.872572	-1.83092
Tlr2	Tlr2	Toll-like receptor 2	0.000263025	0.0427477	0.640453	1.55882	0.0606105	0.999912	0.329794	1.25683	0.330906	0.715371	0.171098	1.12592
Slc28a2b	Slc28a2b	Sodium_nucleoside cotransporter	0.0247882	0.394646	0.640291	1.55864	0.0984061	0.999912	0.476572	1.39143	0.141936	0.508709	0.42658	1.34404
Pelo	Pelo	Protein pelota homolog	0.069943	0.570894	0.640264	1.55861	0.632021	0.999912	0.174621	1.12867	0.786666	0.942611	-0.101522	-1.0729
Ing4	Ing4	Inhibitor of growth protein 4	0.0390112	0.468985	0.639894	1.55821	0.10724	0.999912	0.508128	1.4222	0.000216437	0.0449479	1.1427	2.20793
Gm5150	Gm5150	Predicted gene 5150	0.00082511	0.0769917	0.636389	1.55443	0.0951667	0.999912	0.32044	1.24871	0.0110795	0.185076	0.487798	1.4023
Axdnd1	Axdnd1	Axonemal dynein light chain domain-containing protein 1	0.258778	0.799034	0.635597	1.55358	0.887257	0.999912	0.0821679	1.05861	0.998229	0.999948	0.00130322	1.0009
Csrp3	Csrp3	Cysteine and glycine-rich protein 3	0.245248	0.78459	0.634935	1.55287	0.724108	0.999912	-0.193049	-1.14318	0.566875	0.856982	0.313087	1.24236
Ntm	Ntm	Neurotrimin	0.197166	0.757769	0.634594	1.5525	0.727619	0.999912	0.176154	1.12987	0.355144	0.735173	0.465168	1.38048
Lpo	Lpo	Lactoperoxidase	0.117399	0.666299	0.63359	1.55142	0.978938	0.999912	0.011119	1.00774	0.616857	0.878909	0.210434	1.15704
Tnfsf15	Tnfsf15	Tumor necrosis factor ligand superfamily member 15	0.0806483	0.59807	0.633266	1.55107	0.556823	0.999912	-0.221216	-1.16572	0.893134	0.973312	0.050351	1.03552
Trmo	Trmo	tRNA (adenine(37)-N6)-methyltransferase	0.00504395	0.181975	0.632802	1.55057	0.175198	0.999912	0.30653	1.23673	0.125267	0.487552	0.346822	1.27176
Dcst2	Dcst2	DC-STAMP domain-containing 2	0.0168877	0.327766	0.632779	1.55055	0.114729	0.999912	0.43154	1.34867	0.141799	0.508709	0.409233	1.32798
Rasl11b	Rasl11b	Ras-like protein family member 11B	0.000336232	0.0469981	0.631292	1.54895	0.0755529	0.999912	0.315695	1.24461	0.212627	0.602438	0.222634	1.16686
Gm35339	Gm35339	Predicted gene, 35339	8.23123e-05	0.0204942	0.631026	1.54867	0.550314	0.999912	0.0981922	1.07043	0.19317	0.578076	0.214439	1.16025
Plaur	Plaur	Urokinase plasminogen activator surface receptor	3.74389e-06	0.0023663	0.629796	1.54735	0.424171	0.999912	0.10905	1.07852	0.580854	0.862382	0.0753953	1.05365
Gca	Gca	Grancalcin	0.00066477	0.0663596	0.628233	1.54567	0.0596699	0.999912	0.348165	1.27294	0.000302892	0.0530499	0.667576	1.5884
Ankrd22	Ankrd22	Ankyrin repeat domain-containing protein 22	0.00372219	0.156831	0.627001	1.54435	0.0068443	0.75368	0.585295	1.50035	0.00435426	0.13439	0.617535	1.53425
Slfn4	Slfn4	Schlafen 4	0.000446906	0.0549671	0.623209	1.5403	0.00910033	0.815303	0.463126	1.37853	0.00225892	0.103264	0.542293	1.45629
Rab44	Rab44	Ras-related protein Rab-44	0.0012059	0.0975234	0.622678	1.53973	0.0879781	0.999912	0.328311	1.25554	0.000237823	0.0468486	0.707037	1.63245
Fosl2	Fosl2	Fos-related antigen 2	0.00128251	0.101879	0.620165	1.53705	0.555098	0.999912	0.11373	1.08202	0.297426	0.684451	-0.200925	-1.14943
Cish	Cish	Cytokine-inducible SH2-containing protein	0.235443	0.781065	0.619613	1.53646	0.204077	0.999912	-0.666431	-1.58714	0.905499	0.978054	0.0621496	1.04402
Nfil3	Nfil3	Nuclear factor interleukin-3-regulated protein	0.000296945	0.044502	0.619245	1.53607	0.279307	0.999912	0.185954	1.13757	0.266451	0.656347	0.19126	1.14176
Trim6	Trim6	Tripartite motif-containing protein 6	0.0839096	0.606561	0.618937	1.53574	0.814958	0.999912	-0.0867235	-1.06196	0.734978	0.924016	0.125215	1.09067
Chrm1	Chrm1	Muscarinic acetylcholine receptor M1	0.0731977	0.58193	0.618536	1.53532	0.640883	0.999912	0.168714	1.12406	0.36707	0.744328	0.326838	1.25426
Nlrp1a	Nlrp1a	NACHT, LRR and PYD domains-containing protein 1a	0.00241188	0.126576	0.618452	1.53523	0.0463287	0.999912	0.41081	1.32943	0.00108054	0.0877144	0.672239	1.59354
Ifi27l2a	Ifi27l2a	#N/A	0.147641	0.71139	0.618092	1.53484	0.0225714	0.982396	0.973553	1.96367	0.0694154	0.380266	0.775131	1.71135
Retnla	Retnla	Resistin-like alpha	0.213058	0.771028	0.617652	1.53438	0.00712343	0.75368	1.33431	2.52155	0.00330148	0.12075	1.45691	2.7452
S100a9	S100a9	Protein S100-A9	0.000658397	0.0663596	0.616903	1.53358	0.0396004	0.999912	0.37269	1.29477	0.0013548	0.0915512	0.580282	1.49514
Clec12b	Clec12b	C-type lectin domain family 12 member B	0.190522	0.752854	0.616876	1.53355	0.549559	0.999912	0.288154	1.22108	0.136032	0.501536	0.710439	1.6363
Alox15	Alox15	Polyunsaturated fatty acid lipoxygenase ALOX15	0.0898598	0.621157	0.616614	1.53327	0.766282	0.999912	0.108111	1.07782	0.0573664	0.349366	0.691041	1.61445
Ear1	Ear1	Eosinophil cationic protein 1	0.0848734	0.608385	0.614152	1.53066	0.918096	0.999912	0.0366591	1.02574	0.0865653	0.416783	0.610896	1.52721
Clnk	Clnk	Cytokine-dependent hematopoietic cell linker	0.273885	0.809266	0.61346	1.52992	0.505567	0.999912	0.382159	1.30329	0.541685	0.846369	0.354677	1.2787
Plcxd1	Plcxd1	PI-PLC X domain-containing protein 1	0.29176	0.817292	0.613302	1.52976	0.333825	0.999912	0.569342	1.48385	0.643556	0.889943	0.279714	1.21395
Gadd45g	Gadd45g	Growth arrest and DNA damage-inducible protein GADD45 gamma	0.0114546	0.269622	0.612804	1.52923	0.316332	0.999912	-0.243253	-1.18366	0.563899	0.856394	-0.140107	-1.10199
Retnlg	Retnlg	Resistin-like gamma	0.00383005	0.157281	0.612614	1.52903	0.207827	0.999912	0.26685	1.20318	0.0404791	0.298806	0.434065	1.35103
Gpr18	Gpr18	N-arachidonyl glycine receptor	0.0411887	0.477697	0.610419	1.5267	0.749377	0.999912	0.0961537	1.06892	0.401719	0.768494	0.252427	1.19121
Mmp8	Mmp8	Neutrophil collagenase	0.00112761	0.094234	0.609099	1.52531	0.0276142	0.999912	0.412035	1.33056	0.0035347	0.124416	0.545647	1.45967
Dcdc2b	Dcdc2b	Doublecortin domain-containing 2b	0.0112414	0.269219	0.605646	1.52166	0.228688	0.999912	0.295983	1.22772	0.185678	0.568493	0.328449	1.25566
Fbxo24	Fbxo24	F-box only protein 24	0.128877	0.680753	0.605107	1.52109	0.369335	0.999912	0.364908	1.2878	0.0962074	0.436276	0.672101	1.59339
Ifitm1	Ifitm1	Interferon-induced transmembrane protein 1	0.000192161	0.03536	0.604351	1.52029	0.0941275	0.999912	0.272568	1.20796	0.00536224	0.1458	0.453314	1.36918
Fam83a	Fam83a	Protein FAM83A	0.198539	0.758522	0.603169	1.51905	0.104992	0.999912	0.761626	1.6954	0.18998	0.574116	0.619476	1.53632
Cxcl5	Cxcl5	C-X-C motif chemokine 5	0.044862	0.492779	0.603107	1.51898	0.89431	0.999912	0.0405437	1.0285	0.147272	0.514936	0.440037	1.35664
Nxnl2	Nxnl2	Nucleoredoxin-like protein 2	0.156972	0.72437	0.602903	1.51877	0.685017	0.999912	0.178328	1.13157	0.0309971	0.266472	0.922403	1.89527
Klk1	Klk1	Kallikrein-1	0.177016	0.742979	0.602795	1.51866	0.90904	0.999912	-0.0514894	-1.03633	0.582059	0.862949	0.247616	1.18724
Afp	Afp	Alpha-fetoprotein	0.295327	0.819641	0.602649	1.5185	0.908866	0.999912	0.0673105	1.04776	0.130721	0.495227	0.873006	1.83148
H2-Q10	H2-Q10	H-2 class I histocompatibility antigen, Q10 alpha chain	0.00576358	0.195541	0.601535	1.51733	0.0985907	0.999912	0.360209	1.28361	0.0106896	0.183464	0.556657	1.47086
Evi2	Evi2	#N/A	0.0026578	0.132772	0.601225	1.517	0.203304	0.999912	0.257509	1.19541	0.00582777	0.149266	0.556493	1.47069
Sirpb1b	Sirpb1b	Signal-regulatory protein beta 1B	0.00848819	0.236363	0.599783	1.51549	0.0270476	0.999912	0.50552	1.41963	0.00303627	0.116282	0.677718	1.59961
C5ar1	C5ar1	C5a anaphylatoxin chemotactic receptor 1	1.86333e-05	0.00712823	0.599701	1.5154	0.00423383	0.677953	0.40112	1.32053	0.000200934	0.0442573	0.521473	1.43542
Smim40	Smim40	Small integral membrane protein 40	0.202214	0.760503	0.597865	1.51348	0.93424	0.999912	0.0397183	1.02791	0.223415	0.61581	0.578084	1.49287
Rhcg	Rhcg	Ammonium transporter Rh type C	0.146759	0.710552	0.594531	1.50998	0.225072	0.999912	0.505644	1.41976	0.00211303	0.101712	1.24637	2.37244
Olfr164	Olfr164	Olfactory receptor	0.228693	0.778537	0.594273	1.50971	0.100951	0.999912	0.810724	1.75409	0.00215861	0.101909	1.48466	2.79851
Tmc3	Tmc3	Transmembrane channel-like protein 3	0.204844	0.763968	0.593368	1.50877	0.0265281	0.999912	1.02544	2.03558	8.8036e-05	0.030864	1.76115	3.38969
Gjb3	Gjb3	Gap junction beta-3 protein	0.101673	0.644018	0.591923	1.50725	0.184603	0.999912	0.482247	1.39692	0.41029	0.773891	0.301202	1.23217
Klrb1b	Klrb1b	Killer cell lectin-like receptor subfamily B member 1B allele A	0.041411	0.477697	0.590844	1.50613	0.971468	0.999912	0.0107631	1.00749	0.0264066	0.25147	0.652378	1.57176
Tshr	Tshr	Thyrotropin receptor	0.126466	0.677651	0.590713	1.50599	0.132929	0.999912	0.581869	1.49679	0.435254	0.788734	0.303316	1.23398
Stfa2l1	Stfa2l1	Stefin A2-like 1	0.0192243	0.349597	0.588096	1.50326	0.039037	0.999912	0.519029	1.43299	0.00273548	0.111823	0.753274	1.68561
Ccdc78	Ccdc78	Coiled-coil domain-containing protein 78	0.220386	0.774784	0.587536	1.50268	0.482038	0.999912	0.343841	1.26913	0.258518	0.648279	0.551755	1.46587
Cyp4f18	Cyp4f18	#N/A	0.00146078	0.103084	0.585468	1.50053	0.157468	0.999912	0.260414	1.19782	0.00599421	0.150464	0.506138	1.42024
Cd101	Cd101	Immunoglobulin superfamily member 2	0.00166729	0.109178	0.585132	1.50018	0.0105513	0.85974	0.476719	1.39158	0.00909888	0.172676	0.486662	1.4012
Rbm12b2	Rbm12b2	RNA-binding protein 12B-B	5.74309e-05	0.0157523	0.58402	1.49902	0.614729	0.999912	0.0739862	1.05262	0.611339	0.876327	-0.0752556	-1.05355
Ipcef1	Ipcef1	Interactor protein for cytohesin exchange factors 1	0.00190718	0.11552	0.583909	1.4989	0.0390558	0.999912	0.388679	1.30919	0.00392619	0.130579	0.543236	1.45724
Cd209f	Cd209f	CD209f antigen	0.20187	0.760278	0.582784	1.49774	0.01985	0.96976	1.0632	2.08956	0.163031	0.538587	0.637446	1.55557
Rasgrp4	Rasgrp4	RAS guanyl-releasing protein 4	0.00221482	0.122422	0.582047	1.49697	0.0382812	0.999912	0.394441	1.31443	0.00165664	0.096441	0.598853	1.51451
Dnase1l2	Dnase1l2	Deoxyribonuclease-1-like 2	0.00280986	0.13707	0.581517	1.49642	0.716299	0.999912	0.0727952	1.05175	0.730883	0.922525	0.0695182	1.04937
1700067K01Rik	1700067K01Rik	#N/A	0.0194026	0.350816	0.581316	1.49621	0.71362	0.999912	-0.0939425	-1.06728	0.842274	0.959198	-0.0512227	-1.03614
Ceacam18	Ceacam18	Carcinoembryonic antigen-related cell adhesion molecule 18	0.0902077	0.622128	0.581137	1.49603	0.752198	0.999912	0.110969	1.07995	0.0609549	0.359473	0.649507	1.56863
1700102P08Rik	1700102P08Rik	#N/A	0.00467961	0.174878	0.580903	1.49579	0.453886	0.999912	0.158623	1.11622	0.280436	0.668912	0.229987	1.17282
P2ry10	P2ry10	Putative P2Y purinoceptor 10	0.0326954	0.436449	0.580516	1.49538	0.870179	0.999912	-0.0447497	-1.0315	0.616589	0.878846	0.137075	1.09967
2610528J11Rik	2610528J11Rik	#N/A	0.0541036	0.52375	0.579883	1.49473	0.402132	0.999912	0.257535	1.19543	0.110612	0.46047	0.489211	1.40368
Dnah14	Dnah14	Dynein, axonemal, heavy chain 14	0.0455133	0.49456	0.579779	1.49462	0.977312	0.999912	-0.00836525	-1.00582	0.201548	0.588451	0.373987	1.29593
Tnfaip6	Tnfaip6	Tumor necrosis factor-inducible gene 6 protein	0.56753	0.89797	0.57935	1.49418	0.199126	0.999912	1.30115	2.46425	0.020488	0.228405	-2.35439	-5.11379
Nfkbid	Nfkbid	NF-kappa-B inhibitor delta	0.0079327	0.228157	0.579103	1.49392	0.859521	0.999912	0.038767	1.02724	0.600401	0.87164	0.114814	1.08284
Gm9733	Gm9733	Predicted gene 9733	0.00470649	0.175431	0.578997	1.49381	0.0212205	0.96976	0.474391	1.38933	0.0129638	0.194031	0.512742	1.42676
Cd300lb	Cd300lb	CMRF35-like molecule 7	0.000408327	0.0529986	0.578855	1.49366	0.164299	0.999912	0.228106	1.1713	0.043832	0.306782	0.330675	1.2576
Col9a1	Col9a1	Collagen alpha-1(IX) chain	0.52945	0.889966	0.57847	1.49327	0.545756	0.999912	0.55576	1.46994	0.423667	0.782075	0.736015	1.66557
Errfi1	Errfi1	ERBB receptor feedback inhibitor 1	0.0856877	0.610042	0.57681	1.49155	0.291261	0.999912	0.354245	1.27832	0.115842	0.470023	-0.528041	-1.44197
Stfa1	Stfa1	Stefin-1	0.0564643	0.530246	0.574789	1.48946	0.172243	0.999912	0.413442	1.33186	0.0149043	0.204734	0.735883	1.66542
Pdxp	Pdxp	Chronophin	0.0110393	0.266521	0.573977	1.48862	0.212917	0.999912	0.285767	1.21906	0.191044	0.575944	0.301693	1.23259
Tstd1	Tstd1	Thiosulfate sulfurtransferase (rhodanese)-like domain-containing 1	0.0272112	0.407969	0.573099	1.48772	0.962213	0.999912	0.012752	1.00888	0.579209	0.862141	-0.152527	-1.11151
Ear6	Ear6	Ear6 protein	0.109434	0.65499	0.572953	1.48757	0.962783	0.999912	0.0167061	1.01165	0.07918	0.40078	0.628401	1.54585
Hp	Hp	Haptoglobin	0.000144414	0.0299907	0.572486	1.48708	0.00531799	0.697435	0.41988	1.33782	0.000347465	0.0561233	0.538903	1.45287
Psd2	Psd2	PH and SEC7 domain-containing protein 2	0.252762	0.790462	0.570702	1.48525	0.558098	0.999912	0.296846	1.22846	0.23745	0.62635	0.596201	1.51173
Shisa9	Shisa9	Protein shisa-9	0.261866	0.801321	0.570399	1.48493	0.723668	0.999912	0.182763	1.13506	0.931699	0.985518	0.0447923	1.03153
Cebpe	Cebpe	CCAAT_enhancer-binding protein epsilon	0.00940273	0.243286	0.570033	1.48456	0.131603	0.999912	0.331087	1.25796	0.0054711	0.147114	0.609917	1.52617
Lsr	Lsr	Lipolysis-stimulated lipoprotein receptor	0.0236672	0.387031	0.569775	1.48429	0.373497	0.999912	-0.234571	-1.17656	0.705222	0.914606	0.0988317	1.07091
Ncf2	Ncf2	Neutrophil cytosol factor 2	0.000480958	0.0554938	0.569287	1.48379	0.0732717	0.999912	0.292224	1.22453	0.00224404	0.103233	0.498549	1.41279
Olfm4	Olfm4	Olfactomedin-4	0.0288485	0.416869	0.568283	1.48276	0.538744	0.999912	0.159905	1.11721	0.153752	0.524695	0.371037	1.29328
C5ar2	C5ar2	C5a anaphylatoxin chemotactic receptor 2	0.000273899	0.043279	0.566465	1.48089	0.0330181	0.999912	0.333951	1.26046	0.00194972	0.0994511	0.485394	1.39997
Kcnh1	Kcnh1	Potassium voltage-gated channel subfamily H member 1	0.0822384	0.601963	0.566229	1.48065	0.0845924	0.999912	0.567749	1.48221	0.192472	0.577622	0.435772	1.35263
Tmem45a2	Tmem45a2	2310005G13Rik protein	0.0133426	0.287694	0.565398	1.4798	0.0784097	0.999912	0.407312	1.32621	0.0667101	0.375028	0.426819	1.34427
Dnah10	Dnah10	Dynein, axonemal, heavy chain 10	0.274172	0.809266	0.564738	1.47912	0.298132	0.999912	0.541712	1.4557	0.347941	0.728926	0.492538	1.40692
Sgpp2	Sgpp2	Sphingosine-1-phosphate phosphatase 2	0.121048	0.673431	0.563817	1.47817	0.520599	0.999912	0.240715	1.18158	0.146248	0.513711	0.540409	1.45438
Nr4a2	Nr4a2	Nuclear receptor subfamily 4 group A member 2	0.163443	0.730978	0.563625	1.47798	0.802155	0.999912	0.101521	1.0729	0.161661	0.537387	-0.569132	-1.48363
Fpr2	Fpr2	Formyl peptide receptor 2	0.00721138	0.21711	0.563385	1.47773	0.043498	0.999912	0.423556	1.34123	0.00406558	0.131923	0.602742	1.5186
Tagap	Tagap	T-cell activation Rho GTPase-activating protein	0.00118356	0.0966595	0.562524	1.47685	0.278423	0.999912	0.189097	1.14005	0.0147626	0.204589	0.425053	1.34262
Vnn3	Vnn3	Vascular non-inflammatory molecule 3	0.00313557	0.147178	0.562106	1.47642	0.00252239	0.559999	0.576966	1.49171	0.00146405	0.0933458	0.609296	1.52551
Mansc4	Mansc4	MANSC domain-containing protein 4	0.234822	0.781065	0.56178	1.47609	0.910604	0.999912	0.0550916	1.03893	0.175264	0.554235	-0.717638	-1.64449
Ear2	Ear2	Eosinophil cationic protein 2	0.0787645	0.59287	0.561646	1.47595	0.793784	0.999912	0.0835359	1.05961	0.0567923	0.347925	0.608678	1.52486
Prg2	Prg2	#N/A	0.110971	0.656447	0.561342	1.47564	0.828907	0.999912	0.0761118	1.05417	0.0933179	0.429825	0.591041	1.50633
Ano7	Ano7	Anoctamin-7	0.302501	0.822178	0.559926	1.47419	0.276083	0.999912	0.596034	1.51156	0.7403	0.926536	-0.190989	-1.14155
Celsr3	Celsr3	Cadherin EGF LAG seven-pass G-type receptor 3	0.017669	0.333577	0.558939	1.47319	0.252021	0.999912	0.271059	1.20669	0.00383783	0.129583	0.682654	1.60509
Fam222a	Fam222a	Protein FAM222A	0.015362	0.311896	0.558504	1.47274	0.131993	0.999912	0.354801	1.27881	0.0559701	0.345553	0.452246	1.36817
Ccdc180	Ccdc180	Coiled-coil domain-containing 180	0.0681277	0.562392	0.557969	1.47219	0.705487	0.999912	0.117442	1.08481	0.350366	0.731161	0.290194	1.2228
Styk1	Styk1	Tyrosine-protein kinase STYK1	0.0832445	0.605062	0.555703	1.46988	0.195114	0.999912	0.418817	1.33683	0.210389	0.59887	0.406651	1.32561
Mgam	Mgam	Maltase-glucoamylase	0.0061985	0.20042	0.554729	1.46889	0.016412	0.91482	0.486943	1.40147	0.00290499	0.114135	0.60437	1.52031
Snx20	Snx20	Sorting nexin-20	0.000198505	0.0360709	0.554708	1.46887	0.128265	0.999912	0.22732	1.17066	0.0200204	0.226322	0.34772	1.27255
Retn	Retn	Resistin	0.229974	0.779322	0.554666	1.46883	0.0941484	0.999912	0.773474	1.70938	0.282036	0.670401	0.497421	1.41169
Ly6g	Ly6g	Lymphocyte antigen 6G	0.00681239	0.212059	0.551924	1.46604	0.183805	0.999912	0.271293	1.20689	0.0357231	0.283464	0.42866	1.34598
Epyc	Epyc	Epiphycan	0.38649	0.85145	0.551359	1.46546	0.374343	0.999912	0.566499	1.48092	0.502382	0.82755	0.428802	1.34612
Prg3	Prg3	Proteoglycan 3	0.108181	0.652001	0.550741	1.46484	0.916768	0.999912	0.0358553	1.02516	0.0974314	0.437554	0.568424	1.4829
Bmyc	Bmyc	#N/A	0.0739556	0.582906	0.550354	1.46444	0.634304	0.999912	0.151862	1.111	0.306659	0.693194	0.326438	1.25391
Otos	Otos	Otospiralin	0.114175	0.661675	0.549502	1.46358	0.0565825	0.999912	0.66704	1.58781	0.902552	0.977103	-0.0453315	-1.03192
Smpd5	Smpd5	Sphingomyelin phosphodiesterase 5	0.00574273	0.195541	0.549234	1.46331	0.265959	0.999912	0.226482	1.16998	0.0851126	0.414222	0.351422	1.27582
Myoc	Myoc	Myocilin	0.235536	0.781065	0.549162	1.46324	0.0778505	0.999912	0.816319	1.76091	0.303455	0.690211	0.476494	1.39136
Gadd45gip1	Gadd45gip1	Growth arrest and DNA damage-inducible proteins-interacting protein 1	0.0101724	0.252347	0.549012	1.46308	0.632833	0.999912	0.104892	1.07541	0.234014	0.623895	0.261523	1.19874
Syna	Syna	Syncytin-A	0.467939	0.874686	0.54873	1.4628	0.611893	0.999912	0.384542	1.30545	0.0982997	0.438795	-1.28531	-2.43735
Pglyrp1	Pglyrp1	Peptidoglycan recognition protein 1	0.00697857	0.214145	0.548495	1.46256	0.24427	0.999912	0.236771	1.17835	0.01879	0.223162	0.477784	1.3926
Nek5	Nek5	Serine_threonine-protein kinase Nek5	0.215433	0.772822	0.54759	1.46164	0.581599	0.999912	-0.253214	-1.19186	0.985283	0.996744	0.00843986	1.00587
Ankrd33b	Ankrd33b	Ankyrin repeat domain-containing protein 33B	0.00976392	0.246849	0.546339	1.46037	0.452629	0.999912	0.159017	1.11653	0.355417	0.735368	0.195741	1.14531
Gm8947	Gm8947	Predicted gene 8947	0.313556	0.82565	0.546309	1.46034	0.579762	0.999912	-0.317326	-1.24602	0.797305	0.94554	0.144569	1.1054
Abca13	Abca13	ATP-binding cassette sub-family A member 13	0.00326706	0.148947	0.54609	1.46012	0.00219876	0.541752	0.568857	1.48335	4.56846e-05	0.0235548	0.757325	1.69035
Prr15l	Prr15l	Proline-rich protein 15-like protein	0.431205	0.867007	0.544742	1.45876	0.265281	0.999912	0.771357	1.70687	0.0451628	0.310961	1.36999	2.58469
Cd83	Cd83	CD83 antigen	0.00302203	0.144346	0.543505	1.45751	0.0769981	0.999912	0.324729	1.25243	0.0732051	0.388658	0.32926	1.25637
Cacna1b	Cacna1b	Voltage-dependent N-type calcium channel subunit alpha-1B	0.277897	0.813742	0.543251	1.45725	0.828515	0.999912	0.111225	1.08014	0.38998	0.760032	-0.460747	-1.37625
Noxred1	Noxred1	NADP-dependent oxidoreductase domain-containing protein 1	0.103066	0.645537	0.542443	1.45644	0.461403	0.999912	-0.256327	-1.19443	0.564274	0.856874	-0.202103	-1.15037
Slitrk4	Slitrk4	SLIT and NTRK-like protein 4	0.358277	0.840586	0.542128	1.45612	0.553237	0.999912	0.35581	1.2797	0.215183	0.604233	0.737358	1.66712
Nrxn1	Nrxn1	Neurexin-1	0.0499737	0.509444	0.541862	1.45585	0.133226	0.999912	0.423432	1.34111	0.0270813	0.253171	0.622511	1.53955
Mepe	Mepe	Matrix extracellular phosphoglycoprotein	0.110471	0.655453	0.540293	1.45427	0.969933	0.999912	0.0127918	1.00891	0.579646	0.862141	0.187974	1.13916
Rnase12	Rnase12	Probable inactive ribonuclease-like protein 12	0.0545344	0.52375	0.539669	1.45364	0.466434	0.999912	-0.208051	-1.15513	0.077283	0.397566	0.499213	1.41344
Clec2g	Clec2g	C-type lectin domain family 2 member G	0.280422	0.814612	0.539529	1.4535	0.767312	0.999912	0.151586	1.11079	0.419233	0.780348	0.412178	1.33069
Zfp276	Zfp276	Zinc finger protein 276	1.32252e-05	0.00578882	0.539311	1.45328	4.79568e-05	0.090438	0.50483	1.41896	3.80678e-06	0.0079056	0.574615	1.48928
Mast1	Mast1	Microtubule-associated serine_threonine-protein kinase 1	0.110221	0.655453	0.538998	1.45296	0.920002	0.999912	-0.0345735	-1.02425	0.520898	0.838514	0.220433	1.16508
Ifitm6	Ifitm6	Interferon-induced transmembrane protein 6	0.00589587	0.196129	0.538915	1.45288	0.110023	0.999912	0.312846	1.24216	0.0172661	0.216616	0.466116	1.38139
S100a7a	S100a7a	Protein S100-A15A	0.162171	0.730942	0.538722	1.45269	0.480888	0.999912	0.280071	1.21425	0.73551	0.92435	0.137582	1.10006
Cd209g	Cd209g	CD209g antigen	0.293071	0.8187	0.536831	1.45078	0.00869179	0.796023	1.33701	2.52628	0.0703182	0.382512	0.92419	1.89762
Ggt1	Ggt1	Glutathione hydrolase 1 proenzyme	0.00841217	0.236293	0.536695	1.45065	0.0444455	0.999912	0.416206	1.33441	0.563819	0.856374	0.122861	1.08889
Gm10226	Gm10226	Mszf39 (Fragment)	0.0542032	0.52375	0.535462	1.44941	0.401524	0.999912	0.23772	1.17913	0.655759	0.894464	0.127917	1.09271
H2bc12	H2bc12	Histone H2B type 1-K	0.349958	0.83702	0.535398	1.44934	0.43365	0.999912	-0.461884	-1.37734	0.412439	0.775501	-0.48699	-1.40152
Ccl6	Ccl6	C-C motif chemokine 6	0.00267401	0.133123	0.535381	1.44933	0.0765461	0.999912	0.315853	1.24475	0.00587618	0.149266	0.491255	1.40567
Cstdc4	Cstdc4	Cystatin domain-containing 4	0.0285114	0.414914	0.5346	1.44854	0.152362	0.999912	0.349917	1.27449	0.0106305	0.183195	0.624291	1.54145
Cd33	Cd33	Myeloid cell surface antigen CD33	0.000977235	0.0871681	0.534166	1.44811	0.0256943	0.999912	0.361544	1.2848	0.00212051	0.101736	0.498027	1.41228
Astn2	Astn2	Astrotactin-2	0.15395	0.720434	0.5341	1.44804	0.00192415	0.490726	1.15421	2.22562	0.00945505	0.174345	0.971736	1.9612
Alox5ap	Alox5ap	Arachidonate 5-lipoxygenase-activating protein	0.000269884	0.0431132	0.533366	1.4473	0.0590883	0.999912	0.277424	1.21203	0.00463822	0.137885	0.416224	1.33443
Ly6g6d	Ly6g6d	Lymphocyte antigen 6 complex locus protein G6d	0.0697843	0.570238	0.532595	1.44653	0.645303	0.999912	-0.14083	-1.10254	0.956669	0.989484	-0.0166744	-1.01162
Ttll3	Ttll3	Tubulin monoglycylase TTLL3	0.00145104	0.103084	0.532344	1.44628	0.246046	0.999912	0.195821	1.14538	0.0809083	0.404792	0.295075	1.22695
Dnajb1	Dnajb1	DnaJ homolog subfamily B member 1	0.00785667	0.227918	0.532089	1.44602	0.387219	0.999912	0.173196	1.12755	0.276657	0.664973	0.217939	1.16307
Mefv	Mefv	Pyrin	0.00787527	0.227918	0.531069	1.445	0.131965	0.999912	0.301958	1.23282	0.0214989	0.233852	0.460888	1.37639
Pilra	Pilra	Paired immunoglobulin-like type 2 receptor alpha	0.00402528	0.161612	0.530124	1.44405	0.0409313	0.999912	0.37718	1.2988	0.0011977	0.0900328	0.597619	1.51322
Stfa3	Stfa3	Stefin-3	0.135724	0.691246	0.528995	1.44292	0.146151	0.999912	0.517096	1.43107	0.316043	0.701325	0.35868	1.28225
Arrdc4	Arrdc4	Arrestin domain-containing protein 4	0.000311637	0.0457095	0.528532	1.44246	0.439992	0.999912	0.113517	1.08186	0.314649	0.700361	0.147922	1.10797
Gm8113	Gm8113	Predicted gene 8113	0.104774	0.646034	0.528154	1.44208	0.859978	0.999912	0.0574721	1.04064	0.0342136	0.277701	0.689591	1.61283
Mrgpra2a	Mrgpra2a	MAS-related GPR, member A2A	0.0125678	0.280212	0.527858	1.44179	0.0655013	0.999912	0.39381	1.31386	0.0134909	0.195694	0.528882	1.44281
Stap1	Stap1	Signal-transducing adaptor protein 1	0.00385513	0.157865	0.527002	1.44093	0.0536399	0.999912	0.352989	1.2772	0.00127388	0.0900328	0.589015	1.50422
Cd209b	Cd209b	CD209 antigen-like protein B	0.448821	0.869411	0.526437	1.44037	0.0389614	0.999912	1.42984	2.69416	0.200056	0.586301	0.890967	1.85442
Rnaset2b	Rnaset2b	Ribonuclease T2-B	0.0425992	0.484938	0.526089	1.44002	0.144715	0.999912	0.384761	1.30564	0.053508	0.338635	0.510612	1.42465
Dnaja1	Dnaja1	DnaJ homolog subfamily A member 1	0.000246372	0.0409825	0.525654	1.43959	0.453633	0.999912	0.107628	1.07746	0.550907	0.848696	0.0857121	1.06121
Zfp54	Zfp54	Zinc finger protein 54	0.00399591	0.161068	0.525027	1.43896	0.0705352	0.999912	0.336376	1.26258	0.286048	0.675046	0.201949	1.15025
Lep	Lep	Leptin	0.474923	0.876975	0.525001	1.43893	0.114367	0.999912	1.1599	2.23441	0.231536	0.622035	0.879146	1.83929
Npr3	Npr3	Atrial natriuretic peptide receptor 3	0.241695	0.78322	0.524562	1.4385	0.0434804	0.999912	0.904469	1.87186	0.305659	0.692366	0.459392	1.37496
Cers6	Cers6	Ceramide synthase 6	0.00618318	0.20042	0.523813	1.43775	0.398161	0.999912	0.161885	1.11875	0.203953	0.590722	0.243467	1.18383
Smim41	Smim41	Small integral membrane protein 41	0.260858	0.801321	0.523765	1.4377	0.629392	0.999912	-0.234884	-1.17681	0.0254888	0.247351	1.03745	2.05259
Camp	Camp	Cathelicidin antimicrobial peptide	0.0108234	0.262671	0.523746	1.43768	0.29761	0.999912	0.214071	1.15996	0.0201169	0.226816	0.47768	1.3925
Bmx	Bmx	Cytoplasmic tyrosine-protein kinase BMX	0.000140674	0.0296374	0.52341	1.43735	0.0215175	0.971826	0.317506	1.24617	0.000197723	0.0442201	0.513907	1.42791
Saa3	Saa3	Serum amyloid A-3 protein	0.343727	0.836357	0.523145	1.43708	0.254253	0.999912	-0.65496	-1.57457	0.94261	0.986735	0.0405976	1.02854
Lcn2	Lcn2	Neutrophil gelatinase-associated lipocalin	0.0098293	0.24764	0.522569	1.43651	0.195231	0.999912	0.262176	1.19929	0.017646	0.218129	0.48032	1.39505
Adpgk	Adpgk	ADP-dependent glucokinase	0.00317875	0.147178	0.520665	1.43462	0.069731	0.999912	0.320165	1.24847	0.000732597	0.0772069	0.596141	1.51167
Hcst	Hcst	Hematopoietic cell signal transducer	0.00459727	0.172798	0.520183	1.43414	0.244155	0.999912	0.214547	1.16034	0.0321518	0.269564	0.394644	1.31462
Gm7102	Gm7102	Predicted gene 7102	0.323755	0.83061	0.520116	1.43407	0.706917	0.999912	0.208322	1.15534	0.541563	0.846369	0.340136	1.26588
Col6a4	Col6a4	Collagen alpha-4(VI) chain	0.466742	0.874686	0.518784	1.43275	0.442563	0.999912	-0.575602	-1.4903	0.743615	0.927957	0.238117	1.17945
Pilrb1	Pilrb1	Paired immunoglobulin-like type 2 receptor beta	0.0221834	0.375972	0.518402	1.43237	0.195947	0.999912	0.293874	1.22593	0.00690712	0.158568	0.61329	1.52974
Tmem184a	Tmem184a	Transmembrane protein 184A	0.295976	0.819641	0.516864	1.43084	0.0981718	0.999912	0.816865	1.76157	0.536975	0.844561	0.31071	1.24032
Card9	Card9	Caspase recruitment domain-containing protein 9	0.00205793	0.118212	0.516317	1.4303	0.0978716	0.999912	0.277788	1.21233	0.000647004	0.075723	0.572181	1.48677
Sult6b1	Sult6b1	Sulfotransferase 6B1	0.162258	0.730942	0.515892	1.42988	0.654708	0.999912	0.16872	1.12406	0.956407	0.989417	-0.0209935	-1.01466
Gapt	Gapt	Protein GAPT	0.0249468	0.394822	0.515561	1.42955	0.134049	0.999912	0.344839	1.27001	0.0161677	0.211739	0.553479	1.46762
Sh2d4b	Sh2d4b	SH2 domain-containing protein 4B	0.188535	0.75238	0.515227	1.42922	0.967804	0.999912	-0.0161639	-1.01127	0.197402	0.582622	0.510382	1.42443
Slfn2	Slfn2	Schlafen 2	0.00258447	0.131423	0.51516	1.42915	0.0940138	0.999912	0.286416	1.21961	0.00755069	0.164318	0.456931	1.37262
Wnt2	Wnt2	Protein Wnt-2	0.405201	0.858159	0.515132	1.42912	0.0244146	0.999912	1.38083	2.60419	0.0810536	0.405324	1.07711	2.1098
Klf5	Klf5	Krueppel-like factor 5	0.00728533	0.21826	0.514569	1.42857	0.290145	0.999912	0.203445	1.15144	0.305723	0.692366	0.197224	1.14649
Rin3	Rin3	Ras and Rab interactor 3	0.00142813	0.103084	0.514405	1.4284	0.173833	0.999912	0.219516	1.16434	0.00824812	0.167696	0.426385	1.34386
Cabp4	Cabp4	Calcium-binding protein 4	0.117388	0.666299	0.511932	1.42596	0.820883	0.999912	-0.0772334	-1.05499	0.505477	0.830015	0.225383	1.16909
Slco4c1	Slco4c1	Solute carrier organic anion transporter family member 4C1	0.00620261	0.20042	0.509569	1.42363	0.0262931	0.999912	0.414534	1.33287	0.00239256	0.106363	0.566607	1.48104
Trem3	Trem3	Triggering receptor expressed on myeloid cells 3	0.00560822	0.193015	0.508895	1.42296	0.0349615	0.999912	0.387712	1.30832	0.00247646	0.108427	0.556383	1.47058
Ccdc85a	Ccdc85a	Coiled-coil domain-containing protein 85A	0.337579	0.835301	0.507537	1.42162	0.796274	0.999912	-0.137144	-1.09973	0.217066	0.606657	-0.6589	-1.57888
Cldn15	Cldn15	Claudin-15	0.0349855	0.449065	0.507159	1.42125	0.297929	0.999912	0.250803	1.18987	0.0108585	0.184306	0.613296	1.52975
Rag1	Rag1	V(D)J recombination-activating protein 1	0.0702965	0.571442	0.506975	1.42107	0.642498	0.999912	0.130124	1.09439	0.885817	0.972361	0.0402697	1.02831
Prss57	Prss57	Serine protease 57	0.0290354	0.417543	0.506323	1.42042	0.149593	0.999912	0.334757	1.26116	0.00549177	0.147114	0.644674	1.56339
Slc22a20	Slc22a20	Solute carrier family 22 member 20	0.0778758	0.591474	0.506266	1.42037	0.0974884	0.999912	0.479258	1.39403	0.0273667	0.254535	0.638286	1.55648
Arhgef37	Arhgef37	Rho guanine nucleotide exchange factor 37	0.00375435	0.156831	0.505981	1.42009	0.0603225	0.999912	0.329092	1.25622	0.00453526	0.136782	0.49726	1.41153
Cd209a	Cd209a	CD209 antigen-like protein A	0.0178985	0.335664	0.505863	1.41997	0.153153	0.999912	0.306629	1.23681	0.118221	0.475006	0.335946	1.2622
Ccr9	Ccr9	C-C chemokine receptor type 9	0.109745	0.655451	0.505096	1.41922	0.170153	0.999912	0.434242	1.3512	0.0250371	0.246358	0.708769	1.63441
Psmg3	Psmg3	Proteasome assembly chaperone 3	0.00102722	0.0880692	0.504607	1.41874	0.505882	0.999912	0.104129	1.07484	0.0897262	0.421757	0.265691	1.20221
Rab39	Rab39	Ras-related protein Rab-39A	0.00856634	0.236363	0.503899	1.41804	0.0136825	0.8801	0.480099	1.39484	0.000690508	0.0772069	0.660685	1.58083
Mpzl3	Mpzl3	Myelin protein zero-like protein 3	0.0208366	0.362756	0.503808	1.41795	0.0643684	0.999912	0.404365	1.32351	0.087312	0.417892	0.374503	1.29639
Cd4	Cd4	T-cell surface glycoprotein CD4	0.130751	0.682497	0.503494	1.41764	0.953913	0.999912	0.0192765	1.01345	0.218144	0.607812	0.410591	1.32923
Nme2	Nme2	Nucleoside diphosphate kinase B	0.273585	0.809266	0.503403	1.41755	0.09884	0.999912	0.758565	1.69181	0.145835	0.51369	0.674772	1.59634
Il6ra	Il6ra	Interleukin-6 receptor subunit alpha	4.34711e-05	0.0131654	0.503236	1.41739	0.000135512	0.122214	0.470155	1.38526	1.12205e-05	0.0112459	0.541302	1.45528
Gpr171	Gpr171	G-protein coupled receptor 171	0.0235193	0.386985	0.501268	1.41546	0.992132	0.999912	0.00220307	1.00153	0.771009	0.936055	-0.0652935	-1.0463
Slc22a15	Slc22a15	Solute carrier family 22 member 15	0.000239377	0.040463	0.501177	1.41537	0.075472	0.999912	0.243606	1.18395	0.00195982	0.0994511	0.424269	1.34189
Olr1	Olr1	Oxidized low-density lipoprotein receptor 1	0.0264119	0.404583	0.501091	1.41528	0.205605	0.999912	0.286557	1.21973	0.00734467	0.161869	0.606246	1.52229
Tyrobp	Tyrobp	TYRO protein tyrosine kinase-binding protein	0.00147754	0.103353	0.5005	1.4147	0.0883776	0.999912	0.268368	1.20444	0.00777909	0.165213	0.419174	1.33716
Tmem45b	Tmem45b	Transmembrane protein 45B	0.289891	0.817292	0.499345	1.41357	0.049955	0.999912	0.924727	1.89832	0.262005	0.650959	0.529499	1.44343
Sirpb1a	Sirpb1a	Signal-regulatory protein beta 1A	0.0329	0.437959	0.499344	1.41357	0.407756	0.999912	0.196672	1.14605	0.061491	0.360587	0.443201	1.35962
Itgam	Itgam	Integrin alpha-M	0.00586793	0.196129	0.498399	1.41265	0.222852	0.999912	0.22063	1.16524	0.0250476	0.246358	0.405545	1.32459
Epx	Epx	Eosinophil peroxidase	0.15567	0.722535	0.497755	1.41202	0.87167	0.999912	0.0566386	1.04004	0.073847	0.390227	0.626718	1.54405
Atp8b5	Atp8b5	Phospholipid-transporting ATPase FetA	0.0595573	0.538997	0.497716	1.41198	0.312118	0.999912	0.275449	1.21037	0.16048	0.535313	0.384583	1.30548
Clec4b2	Clec4b2	Antigen presenting cell lectin-like receptor A1	0.0596886	0.538997	0.497435	1.4117	0.463279	0.999912	0.195876	1.14542	0.00155516	0.0941974	0.836921	1.78623
Cnr2	Cnr2	Cannabinoid receptor 2	0.0157317	0.317436	0.49516	1.40948	0.20185	0.999912	0.262052	1.19918	0.0246749	0.246098	0.461198	1.37668
Tox2	Tox2	TOX high mobility group box family member 2	0.0574771	0.533256	0.4946	1.40893	0.444957	0.999912	-0.207977	-1.15507	0.152876	0.522986	0.380475	1.30177
Tbc1d10c	Tbc1d10c	Carabin	0.0176987	0.333704	0.494344	1.40868	0.438361	0.999912	0.162427	1.11917	0.0256728	0.248422	0.466915	1.38215
Kcnh7	Kcnh7	Potassium voltage-gated channel subfamily H member 7	0.0360083	0.455176	0.494326	1.40866	0.240891	0.999912	0.278525	1.21295	0.0767876	0.39654	0.420496	1.33839
Ngp	Ngp	Neutrophilic granule protein	0.0228224	0.380034	0.493868	1.40822	0.384458	0.999912	0.188686	1.13973	0.0324329	0.269729	0.464072	1.37943
Sfxn5	Sfxn5	Sideroflexin-5	0.00197547	0.117694	0.493681	1.40803	0.00655195	0.738338	0.434876	1.35179	0.00762166	0.164901	0.427508	1.34491
Tnfsf13b	Tnfsf13b	Tumor necrosis factor ligand superfamily member 13B	0.00163522	0.108433	0.493294	1.40766	0.63913	0.999912	0.0739972	1.05263	0.0192772	0.225688	0.368659	1.29115
Riox1	Riox1	Ribosomal oxygenase 1	0.000461132	0.0549671	0.493049	1.40742	0.205523	0.999912	0.179244	1.13229	0.155708	0.528296	0.201385	1.1498
Kbtbd8	Kbtbd8	Kelch repeat and BTB domain-containing protein 8	0.0346831	0.446579	0.492641	1.40702	0.480405	0.999912	0.16577	1.12176	0.206486	0.593582	0.296937	1.22853
Mapk13	Mapk13	Mitogen-activated protein kinase 13	0.00917097	0.239351	0.492589	1.40697	0.0788742	0.999912	0.332667	1.25934	0.00775012	0.165137	0.504085	1.41822
Hyls1	Hyls1	Hydrolethalus syndrome protein 1 homolog	0.000547001	0.0580131	0.492177	1.40657	0.244519	0.999912	0.167385	1.12302	0.102114	0.445907	0.235645	1.17743
Cma1	Cma1	Chymase	0.324382	0.83061	0.492172	1.40656	0.044813	0.999912	1.00108	2.0015	0.197956	0.582666	0.643683	1.56231
Tsc22d3	Tsc22d3	TSC22 domain family protein 3	0.00192913	0.116364	0.49134	1.40575	0.749521	0.999912	-0.050629	-1.03572	0.901685	0.976824	0.0195921	1.01367
Cd300lf	Cd300lf	CMRF35-like molecule 1	0.00593274	0.196255	0.489908	1.40435	0.0617262	0.999912	0.332913	1.25955	0.00160256	0.0954772	0.562211	1.47653
Armc7	Armc7	Armadillo repeat-containing protein 7	0.00233233	0.125111	0.489603	1.40406	0.0824403	0.999912	0.280202	1.21437	0.0151928	0.206024	0.391882	1.3121
Il1rn	Il1rn	Interleukin-1 receptor antagonist protein	0.0115288	0.269878	0.489225	1.40369	0.122255	0.999912	0.299734	1.23092	0.0498028	0.326901	0.380612	1.30189
Ltf	Ltf	Lactotransferrin	0.0193933	0.350816	0.488523	1.40301	0.211286	0.999912	0.261209	1.19848	0.0161162	0.211445	0.502821	1.41698
Stox1	Stox1	Storkhead-box protein 1	0.195311	0.756355	0.488442	1.40293	0.294774	0.999912	0.400579	1.32004	0.109653	0.45845	0.610662	1.52696
Fut7	Fut7	Alpha-(1,3)-fucosyltransferase 7	0.00212783	0.119429	0.488366	1.40285	0.0196363	0.967188	0.37333	1.29534	8.91715e-05	0.030864	0.625951	1.54323
Rinl	Rinl	Ras and Rab interactor-like protein	0.00956722	0.244857	0.48689	1.40142	0.140461	0.999912	0.277284	1.21191	0.0109499	0.184617	0.47856	1.39335
Slc2a6	Slc2a6	Solute carrier family 2, facilitated glucose transporter member 6	0.00199966	0.118167	0.486887	1.40142	0.0108268	0.85974	0.402182	1.32151	0.00136751	0.0915512	0.505469	1.41958
Pnpla3	Pnpla3	1-acylglycerol-3-phosphate O-acyltransferase Pnpla3	0.339924	0.836357	0.486524	1.40106	0.188624	0.999912	0.670404	1.59152	0.849199	0.960422	0.097345	1.0698
Cox20	Cox20	Cytochrome c oxidase assembly protein COX20, mitochondrial	0.117668	0.666358	0.485845	1.40041	0.799396	0.999912	-0.0799056	-1.05695	0.951198	0.988145	0.0192713	1.01345
Gpr141	Gpr141	Probable G-protein coupled receptor 141	0.0225725	0.37891	0.48572	1.40028	0.0275547	0.999912	0.469647	1.38477	0.000503636	0.0665578	0.741232	1.6716
Clic3	Clic3	Chloride intracellular channel protein 3	0.0928622	0.627013	0.485552	1.40012	0.047345	0.999912	0.574926	1.4896	0.0365955	0.286625	0.607924	1.52406
6430550D23Rik	6430550D23Rik	RIKEN cDNA 6430550D23 gene	0.165008	0.731966	0.485355	1.39993	0.247475	0.999912	0.411488	1.33006	0.153463	0.524054	0.510404	1.42445
Krt86	Krt86	Keratin, type II cuticular Hb6	0.0622554	0.546877	0.485217	1.3998	0.449154	0.999912	0.199927	1.14864	0.35812	0.736974	0.243835	1.18414
Pim2	Pim2	Serine_threonine-protein kinase pim-2	0.0213665	0.367579	0.48485	1.39944	0.94114	0.999912	0.0156238	1.01089	0.388666	0.759862	0.182407	1.13478
Ccl24	Ccl24	C-C motif chemokine 24	0.37388	0.84565	0.484669	1.39926	0.0371891	0.999912	1.13375	2.19428	0.176923	0.556242	0.736584	1.66623
Slc17a9	Slc17a9	Solute carrier family 17 member 9	0.00899569	0.239302	0.484319	1.39893	0.173603	0.999912	0.253167	1.19182	0.00261618	0.110556	0.559314	1.47357
Ccdc27	Ccdc27	Coiled-coil domain-containing protein 27	0.300347	0.821089	0.484137	1.39875	0.31683	0.999912	0.470239	1.38534	0.610969	0.876327	-0.244968	-1.18507
Timp4	Timp4	Metalloproteinase inhibitor 4	0.189041	0.75247	0.48394	1.39856	0.594836	0.999912	0.196306	1.14576	0.342321	0.722567	0.350516	1.27502
Havcr1	Havcr1	Hepatitis A virus cellular receptor 1 homolog	0.118048	0.666952	0.483841	1.39846	0.592952	0.999912	0.167604	1.12319	0.270225	0.659637	0.345617	1.27069
S1pr4	S1pr4	Sphingosine 1-phosphate receptor 4	0.0123267	0.278683	0.483534	1.39816	0.293476	0.999912	0.203197	1.15125	0.0414021	0.30118	0.394462	1.31445
Cd52	Cd52	CAMPATH-1 antigen	0.0139851	0.296358	0.483189	1.39783	0.334851	0.999912	0.189671	1.1405	0.0796742	0.401816	0.344694	1.26988
Frmpd4	Frmpd4	FERM and PDZ domain-containing protein 4	0.404049	0.857394	0.483003	1.39765	0.613487	0.999912	0.299066	1.23035	0.152071	0.521135	0.831746	1.77984
Ap1m2	Ap1m2	AP-1 complex subunit mu-2	0.348334	0.836358	0.482384	1.39705	0.474883	0.999912	0.369523	1.29193	0.620418	0.880341	0.257453	1.19537
Padi4	Padi4	Protein-arginine deiminase type-4	0.0049502	0.180807	0.482332	1.397	0.0710056	0.999912	0.310032	1.23973	0.00168906	0.096669	0.539176	1.45314
Penk	Penk	Proenkephalin-A	0.140686	0.701691	0.482044	1.39672	0.150679	0.999912	0.470892	1.38597	0.386629	0.759415	0.284344	1.21786
Tesk2	Tesk2	Dual specificity testis-specific protein kinase 2	0.0057513	0.195541	0.482021	1.3967	0.101486	0.999912	0.286962	1.22007	0.0121233	0.189521	0.439626	1.35625
Sfmbt2	Sfmbt2	Scm-like with four MBT domains protein 2	0.0114092	0.269622	0.481553	1.39625	0.200376	0.999912	0.248119	1.18766	0.398408	0.766218	0.165609	1.12164
Gm47985	Gm47985	Predicted gene, 47985	0.347699	0.836357	0.481209	1.39591	0.873098	0.999912	0.0838974	1.05988	0.547617	0.847982	-0.326318	-1.25381
Npas3	Npas3	Neuronal PAS domain-containing protein 3	0.327827	0.832048	0.48044	1.39517	0.428732	0.999912	-0.41377	-1.33216	0.0724807	0.3878	-1.0088	-2.01223
Pard6b	Pard6b	Partitioning defective 6 homolog beta	0.199781	0.76004	0.48033	1.39506	0.585452	0.999912	0.207699	1.15484	0.531687	0.842967	0.239464	1.18055
Bcl3	Bcl3	B-cell lymphoma 3 protein homolog	0.0080386	0.229582	0.480136	1.39488	0.693593	0.999912	-0.0717547	-1.05099	0.103224	0.448735	-0.29793	-1.22938
Gabbr2	Gabbr2	Gamma-aminobutyric acid type B receptor subunit 2	0.156264	0.723444	0.479369	1.39413	0.607698	0.999912	0.179255	1.1323	0.567867	0.857355	-0.20883	-1.15575
Klf8	Klf8	Krueppel-like factor 8	0.00158218	0.106977	0.479359	1.39412	0.0470868	0.999912	0.306977	1.23711	0.270146	0.659637	0.173476	1.12777
Hsf2bp	Hsf2bp	Heat shock factor 2-binding protein	0.311752	0.824996	0.478816	1.3936	0.272138	0.999912	0.524334	1.43827	0.011779	0.187284	1.17924	2.26457
Cd177	Cd177	CD177 antigen	0.024016	0.390293	0.47799	1.3928	0.181279	0.999912	0.283148	1.21685	0.0132478	0.195694	0.52465	1.43858
AI467606	AI467606	#N/A	0.00145869	0.103084	0.477678	1.3925	0.0428287	0.999912	0.304319	1.23484	0.0116748	0.187047	0.379026	1.30046
Trpm2	Trpm2	Transient receptor potential cation channel subfamily M member 2	0.0174719	0.332342	0.477114	1.39196	0.0832944	0.999912	0.347907	1.27271	0.00153583	0.0934863	0.636227	1.55426
Glb1l2	Glb1l2	Beta-galactosidase-1-like protein 2	0.309906	0.824807	0.477008	1.39185	0.0937077	0.999912	0.787313	1.72586	0.351118	0.731995	0.438431	1.35513
Slc27a4	Slc27a4	Long-chain fatty acid transport protein 4	0.000548428	0.0580131	0.476265	1.39114	0.0196937	0.967188	0.321758	1.24985	0.00156276	0.0942648	0.436438	1.35326
Akna	Akna	Microtubule organization protein AKNA	0.00702809	0.214637	0.475834	1.39072	0.106039	0.999912	0.285428	1.21877	0.0159471	0.210365	0.425639	1.34317
Gm12689	Gm12689	Predicted gene 12689	0.323098	0.829982	0.475301	1.39021	0.92915	0.999912	-0.0438635	-1.03087	0.637049	0.886603	-0.236771	-1.17835
Sell	Sell	L-selectin	0.0132252	0.28652	0.475235	1.39014	0.134235	0.999912	0.287325	1.22038	0.0274002	0.254535	0.423202	1.3409
D7Ertd443e	D7Ertd443e	(E2-independent) E3 ubiquitin-conjugating enzyme FATS	0.296631	0.819641	0.474982	1.3899	0.0732645	0.999912	0.810872	1.75427	0.376839	0.751971	0.414854	1.33316
Ffar1	Ffar1	Free fatty acid receptor 1	0.0625492	0.546877	0.474583	1.38952	0.551668	0.999912	-0.155784	-1.11403	0.178558	0.558816	-0.357972	-1.28162
Ccl19	Ccl19	C-C motif chemokine 19	0.406378	0.858525	0.474509	1.38945	0.388133	0.999912	-0.528971	-1.4429	0.548086	0.848495	0.351727	1.27609
Hopx	Hopx	Homeodomain-only protein	0.00255635	0.131423	0.474475	1.38941	0.322262	0.999912	0.157436	1.1153	0.0641286	0.367312	0.29469	1.22662
Rgs14	Rgs14	Regulator of G-protein signaling 14	0.00890786	0.239302	0.473866	1.38883	0.098736	0.999912	0.29941	1.23064	0.00351692	0.124416	0.52919	1.44312
Clec3b	Clec3b	Tetranectin	0.301241	0.821335	0.47304	1.38803	0.231997	0.999912	0.546939	1.46098	0.928863	0.984915	0.0408608	1.02873
Ly6c2	Ly6c2	Lymphocyte antigen 6C2	0.0278789	0.412284	0.472586	1.38759	0.316127	0.999912	0.215466	1.16108	0.0258823	0.248773	0.478869	1.39365
Has1	Has1	Hyaluronan synthase 1	0.471841	0.876173	0.471472	1.38652	0.40938	0.999912	0.540616	1.45459	0.143165	0.51064	-0.959806	-1.94505
Ncf4	Ncf4	Neutrophil cytosol factor 4	0.00639648	0.203916	0.471158	1.38622	0.0441774	0.999912	0.347871	1.27268	0.00235263	0.105883	0.525793	1.43972
Pira13	Pira13	Paired-Ig-like receptor A13	0.0520182	0.516673	0.470996	1.38607	0.00907599	0.815303	0.633578	1.55141	0.00671886	0.156302	0.660309	1.58042
Nfam1	Nfam1	NFAT activation molecule 1	0.00576085	0.195541	0.470913	1.38599	0.0101448	0.847555	0.438539	1.35523	0.000548425	0.0705527	0.589527	1.50475
Itk	Itk	Tyrosine-protein kinase ITK_TSK	0.0165298	0.326485	0.470788	1.38587	0.181828	0.999912	0.265234	1.20183	0.00850058	0.170211	0.521504	1.43545
Mmp25	Mmp25	Matrix metalloproteinase-25	0.0167204	0.326699	0.470631	1.38572	0.0138805	0.886974	0.484083	1.3987	0.00252511	0.108671	0.594319	1.50976
Slc16a13	Slc16a13	Monocarboxylate transporter 13	0.0139773	0.296358	0.470091	1.3852	0.57403	0.999912	0.109668	1.07898	0.191638	0.576778	0.255027	1.19336
Samsn1	Samsn1	SAM domain-containing protein SAMSN-1	0.0160452	0.321718	0.470053	1.38516	0.297728	0.999912	0.203578	1.15155	0.0378702	0.288547	0.405863	1.32488
Cd8b1	Cd8b1	T-cell surface glycoprotein CD8 beta chain	0.245303	0.78459	0.469895	1.38501	0.799057	0.999912	0.103862	1.07465	0.33209	0.71626	0.39491	1.31486
H4f16	H4f16	Histone H4	0.164773	0.731712	0.469478	1.38461	0.132986	0.999912	0.509518	1.42357	0.147238	0.514936	0.493286	1.40765
Igsf6	Igsf6	Immunoglobulin superfamily member 6	0.0171098	0.330313	0.468716	1.38388	0.0826645	0.999912	0.341288	1.26689	0.00309414	0.117134	0.581718	1.49663
Tnfaip8l2	Tnfaip8l2	Tumor necrosis factor alpha-induced protein 8-like protein 2	0.00220618	0.122409	0.468617	1.38378	0.0133982	0.875233	0.379237	1.30065	0.000877231	0.0818137	0.510337	1.42438
B3gnt7	B3gnt7	UDP-GlcNAc:betaGal beta-1,3-N-acetylglucosaminyltransferase 7	0.194697	0.755958	0.468321	1.3835	0.502186	0.999912	0.243289	1.18369	0.296537	0.683325	0.37858	1.30006
Myh7b	Myh7b	Myosin-7B	0.343294	0.836357	0.467821	1.38302	0.231984	0.999912	0.590707	1.50598	0.915801	0.980632	0.0527015	1.03721
Trim30b	Trim30b	Tripartite motif-containing 30B	0.0132922	0.287519	0.467258	1.38248	0.0596142	0.999912	0.355966	1.27984	0.00399686	0.13107	0.543913	1.45792
Ifitm5	Ifitm5	Interferon-induced transmembrane protein 5	0.145488	0.708785	0.467035	1.38227	0.252526	0.999912	-0.389915	-1.31032	0.0753739	0.393091	-0.627139	-1.5445
Serpina3g	Serpina3g	Serine protease inhibitor A3G	0.102295	0.645537	0.466974	1.38221	0.146715	0.999912	-0.418509	-1.33655	0.706222	0.915085	-0.108534	-1.07813
Siglech	Siglech	Sialic acid-binding Ig-like lectin H	0.105934	0.646726	0.466923	1.38216	0.6095	0.999912	0.14772	1.10782	0.0744473	0.391407	0.515611	1.4296
Clec4a2	Clec4a2	C-type lectin domain family 4 member A	0.0161649	0.322788	0.465596	1.38089	0.153978	0.999912	0.276163	1.21097	0.0143678	0.202115	0.474177	1.38913
Oosp1	Oosp1	Oocyte-secreted protein 1	0.332237	0.833308	0.465057	1.38037	0.789065	0.999912	-0.131207	-1.09521	0.910909	0.979328	0.0548507	1.03875
Pira12	Pira12	Paired-Ig-like receptor A12	0.0116309	0.270982	0.464997	1.38031	0.0121676	0.85974	0.463188	1.37858	0.000788692	0.0786669	0.620199	1.53709
Dynlt1c	Dynlt1c	#N/A	3.39328e-05	0.0107235	0.464914	1.38023	0.167933	0.999912	0.158902	1.11644	0.134135	0.499212	0.174334	1.12844
Kcna3	Kcna3	Potassium voltage-gated channel subfamily A member 3	0.0530705	0.52022	0.464638	1.37997	0.361921	0.999912	0.22149	1.16594	0.0204764	0.228405	0.560584	1.47487
Dock3	Dock3	Dedicator of cytokinesis protein 3	0.333017	0.833321	0.46426	1.37961	0.224981	0.999912	0.583153	1.49812	0.0203341	0.227908	1.10884	2.15673
Il12rb2	Il12rb2	Interleukin-12 receptor subunit beta-2	0.0688349	0.565052	0.463947	1.37931	0.224045	0.999912	0.316353	1.24518	0.0512702	0.330899	0.506769	1.42086
Ccdc117	Ccdc117	Coiled-coil domain-containing protein 117	4.22198e-08	0.000157003	0.463548	1.37893	0.0436087	0.999912	0.171711	1.12639	0.0794866	0.401493	0.149653	1.1093
Nlrp3	Nlrp3	NACHT, LRR and PYD domains-containing protein 3	0.0120956	0.276035	0.463412	1.3788	0.0346456	0.999912	0.391102	1.3114	0.0274388	0.254549	0.408838	1.32762
Csrnp1	Csrnp1	Cysteine_serine-rich nuclear protein 1	0.00124533	0.0994688	0.46249	1.37792	0.624518	0.999912	-0.0707587	-1.05027	0.606239	0.874034	-0.0747201	-1.05316
Acrbp	Acrbp	Acrosin-binding protein	0.0256934	0.399899	0.462487	1.37792	0.984948	0.999912	-0.00397747	-1.00276	0.890908	0.973081	-0.0290937	-1.02037
Gprc5a	Gprc5a	Retinoic acid-induced protein 3	0.311909	0.824996	0.462395	1.37783	0.0409983	0.999912	0.934066	1.91065	0.542815	0.846373	0.278672	1.21308
Eppk1	Eppk1	Epiplakin	0.522164	0.888113	0.462202	1.37764	0.0934052	0.999912	1.20683	2.30829	0.754371	0.931001	0.227672	1.17094
Lilrb4a	Lilrb4a	Leukocyte immunoglobulin-like receptor subfamily B member 4A	0.00913227	0.239304	0.462006	1.37746	0.560574	0.999912	0.103277	1.07421	0.105666	0.451604	0.287108	1.22019
Radx	Radx	RPA-related protein RADX	0.26097	0.801321	0.461969	1.37742	0.32481	0.999912	-0.422453	-1.3402	0.605072	0.873007	-0.22157	-1.166
Ptpn18	Ptpn18	Tyrosine-protein phosphatase non-receptor type 18	0.00129618	0.102074	0.461713	1.37718	0.318889	0.999912	0.145053	1.10577	0.00507252	0.142629	0.406774	1.32572
Hsbp1l1	Hsbp1l1	Heat shock factor-binding protein 1-like protein 1	0.266275	0.805712	0.461612	1.37708	0.877432	0.999912	-0.0654221	-1.04639	0.887756	0.972866	0.0599725	1.04245
Ccdc159	Ccdc159	Coiled-coil domain-containing protein 159	0.209943	0.767589	0.46128	1.37676	0.895811	0.999912	0.0495254	1.03492	0.687678	0.907385	0.152605	1.11157
Fgfbp3	Fgfbp3	Fibroblast growth factor-binding protein 3	0.261799	0.801321	0.461261	1.37674	0.0971514	0.999912	-0.688536	-1.61165	0.0370857	0.287291	-0.869023	-1.82643
Tnfsf14	Tnfsf14	Tumor necrosis factor ligand superfamily member 14	0.0358623	0.454394	0.460805	1.37631	0.125303	0.999912	0.337217	1.26332	0.0734989	0.389378	0.393967	1.314
Adra1b	Adra1b	Alpha-1B adrenergic receptor	0.213878	0.772603	0.460574	1.37609	0.23524	0.999912	0.44354	1.35994	0.0796683	0.401816	0.65404	1.57357
Mycbpap	Mycbpap	MYCBP-associated protein	0.319334	0.827692	0.460164	1.3757	0.553263	0.999912	0.281197	1.2152	0.494766	0.823304	0.326975	1.25438
Ptprn	Ptprn	Receptor-type tyrosine-protein phosphatase-like N	0.157266	0.72437	0.459804	1.37535	0.801286	0.999912	-0.0838324	-1.05983	0.326675	0.711134	0.323921	1.25173
Hk3	Hk3	Hexokinase-3	0.0173688	0.332342	0.459559	1.37512	0.107512	0.999912	0.311004	1.24057	0.00240473	0.106578	0.586444	1.50154
Batf	Batf	Basic leucine zipper transcriptional factor ATF-like	0.00169906	0.109315	0.459233	1.37481	0.0548808	0.999912	0.284645	1.21811	0.0884416	0.419333	0.254561	1.19297
Gpr65	Gpr65	Psychosine receptor	0.0255085	0.398326	0.45915	1.37473	0.711793	0.999912	0.0763731	1.05436	0.642342	0.889362	0.096171	1.06893
Sh2d3c	Sh2d3c	SH2 domain-containing protein 3C	0.00310665	0.147105	0.458973	1.37456	0.120167	0.999912	0.241471	1.1822	0.00854458	0.170388	0.408614	1.32741
Akr1c12	Akr1c12	Aldo-keto reductase a	0.156786	0.72437	0.458788	1.37439	0.41418	0.999912	0.267829	1.20399	0.0758539	0.39424	0.579767	1.49461
Rtn1	Rtn1	Reticulon-1	0.233464	0.780653	0.458458	1.37407	0.190205	0.999912	0.504425	1.41856	0.377505	0.752033	0.34032	1.26604
Nts	Nts	Neurotensin_neuromedin N	0.560381	0.895726	0.458436	1.37405	0.508357	0.999912	0.521298	1.43525	0.826726	0.955183	-0.173814	-1.12804
Smim6	Smim6	Small integral membrane protein 6	0.0878531	0.613116	0.456611	1.37231	0.514477	0.999912	0.176048	1.12978	0.0757129	0.393676	0.478366	1.39316
Fcgr3	Fcgr3	Low affinity immunoglobulin gamma Fc region receptor III	0.0018702	0.114231	0.456142	1.37187	0.035027	0.999912	0.309356	1.23915	0.00127046	0.0900328	0.472921	1.38792
S1pr5	S1pr5	Sphingosine 1-phosphate receptor 5	0.0749359	0.587226	0.455764	1.37151	0.0430923	0.999912	0.520275	1.43423	0.974207	0.994456	0.00852766	1.00593
H4c11	H4c11	#N/A	0.364421	0.84343	0.455584	1.37134	0.786369	0.999912	0.138524	1.10078	0.603917	0.872933	0.265598	1.20213
Bend7	Bend7	BEN domain-containing protein 7	0.217174	0.774424	0.455509	1.37127	0.592165	0.999912	0.200377	1.149	0.910288	0.979291	-0.0427712	-1.03009
Cxcr4	Cxcr4	C-X-C chemokine receptor type 4	0.0162494	0.323676	0.455004	1.37079	0.596551	0.999912	0.100256	1.07196	0.140126	0.506351	0.279407	1.2137
Ints6	Ints6	Integrator complex subunit 6	0.000323373	0.0458873	0.45494	1.37073	0.358508	0.999912	0.116642	1.08421	0.242036	0.631272	0.148793	1.10864
Dleu7	Dleu7	Leukemia-associated protein 7 homolog	0.503828	0.88396	0.454794	1.37059	0.397534	0.999912	0.579728	1.49457	0.455496	0.800821	0.519945	1.4339
Gnrh1	Gnrh1	Progonadoliberin-1	0.0767326	0.588973	0.454776	1.37057	0.265058	0.999912	-0.299285	-1.23053	0.713065	0.917111	-0.0986089	-1.07074
Foxq1	Foxq1	Forkhead box protein Q1	0.418018	0.861335	0.453846	1.36969	0.922062	0.999912	0.055666	1.03934	0.901026	0.976479	-0.0714324	-1.05076
Map3k15	Map3k15	Mitogen-activated protein kinase kinase kinase 15	0.0330313	0.438918	0.452547	1.36845	0.0562055	0.999912	0.406347	1.32533	0.00379776	0.129583	0.615748	1.53235
Ticam2	Ticam2	TIR domain-containing adapter molecule 2	0.00457092	0.172798	0.45238	1.3683	0.096087	0.999912	0.267268	1.20353	0.0793908	0.401288	0.282565	1.21636
Wdr95	Wdr95	WD40 repeat domain 95	0.440087	0.8686	0.451482	1.36744	0.754692	0.999912	-0.193159	-1.14326	0.66613	0.898818	0.261354	1.1986
Ugt1a6a	Ugt1a6a	UDP-glucuronosyltransferase 1-6	0.225639	0.77604	0.45119	1.36717	0.962797	0.999912	-0.018012	-1.01256	0.0690455	0.379916	0.682489	1.60491
Rbm12b1	Rbm12b1	RNA-binding protein 12B-A	0.00212371	0.119429	0.450858	1.36685	0.658237	0.999912	0.0662455	1.04699	0.122973	0.483796	-0.236031	-1.17775
Dnajb13	Dnajb13	DnaJ homolog subfamily B member 13	0.0652636	0.554325	0.450849	1.36684	0.942893	0.999912	-0.0175789	-1.01226	0.449861	0.79791	0.185395	1.13713
4931428L18Rik	4931428L18Rik	RIKEN cDNA 4931428L18 gene	0.380655	0.848506	0.450636	1.36664	0.281597	0.999912	-0.607063	-1.52316	0.466199	0.807285	0.384836	1.30571
Plbd1	Plbd1	Phospholipase B-like 1	0.00837978	0.236293	0.450633	1.36664	0.177054	0.999912	0.230816	1.1735	0.0105731	0.182546	0.437124	1.3539
Adra1a	Adra1a	Alpha-1A adrenergic receptor	0.341192	0.836357	0.450432	1.36645	0.336374	0.999912	0.457184	1.37286	0.184268	0.566561	0.631357	1.54902
Zfp114	Zfp114	Zfp114 protein	0.0939694	0.629654	0.450309	1.36633	0.1251	0.999912	0.418954	1.33696	0.0232405	0.24046	0.61907	1.53588
Ceacam1	Ceacam1	Carcinoembryonic antigen-related cell adhesion molecule 1	0.0155183	0.314631	0.449737	1.36579	0.0962416	0.999912	0.309253	1.23907	0.00434916	0.13439	0.530152	1.44408
Map3k9	Map3k9	Mitogen-activated protein kinase kinase kinase 9	0.0211571	0.365825	0.449448	1.36552	0.0181081	0.942437	0.461598	1.37707	0.00108537	0.0877144	0.63812	1.5563
Tmem95	Tmem95	Sperm-egg fusion protein TMEM95	0.361505	0.842765	0.449338	1.36541	0.837504	0.999912	0.10222	1.07342	0.031789	0.2681	-1.13096	-2.19004
Jakmip1	Jakmip1	Janus kinase and microtubule-interacting protein 1	0.369899	0.844274	0.448852	1.36495	0.781145	0.999912	0.141544	1.10309	0.529514	0.842104	-0.33002	-1.25703
Fgd3	Fgd3	FYVE, RhoGEF and PH domain-containing protein 3	0.00641411	0.204031	0.448605	1.36472	0.0778593	0.999912	0.290437	1.22301	0.00467291	0.137915	0.46594	1.38122
Fmnl1	Fmnl1	Formin-like protein 1	0.00339198	0.151255	0.448478	1.3646	0.0295349	0.999912	0.33324	1.25984	0.00231687	0.104923	0.466481	1.38174
Lrmda	Lrmda	Leucine-rich melanocyte differentiation-associated protein	0.001026	0.0880692	0.448429	1.36455	0.195809	0.999912	0.181793	1.13429	0.090455	0.423395	0.239852	1.18087
Itgb2l	Itgb2l	Integrin beta-2-like protein	0.0316914	0.431366	0.448154	1.36429	0.0781615	0.999912	0.367528	1.29014	0.00758321	0.164533	0.55711	1.47132
Slpi	Slpi	Antileukoproteinase	0.0134337	0.288459	0.447966	1.36412	0.104743	0.999912	0.294293	1.22628	0.02329	0.24063	0.411614	1.33017
Klra17	Klra17	Killer cell lectin-like receptor, subfamily A, member 17	0.0403114	0.473502	0.447917	1.36407	0.299663	0.999912	0.228617	1.17171	0.0116641	0.187047	0.554092	1.46824
Grem1	Grem1	Gremlin-1	0.133765	0.687354	0.446634	1.36286	0.401217	0.999912	0.250427	1.18956	0.30516	0.692061	0.30605	1.23632
Marchf1	Marchf1	E3 ubiquitin-protein ligase MARCHF1	0.00205783	0.118212	0.44645	1.36268	0.00106792	0.395037	0.474776	1.3897	0.000122685	0.035251	0.557687	1.47191
Mtrf1l	Mtrf1l	Peptide chain release factor 1-like, mitochondrial	4.57303e-05	0.013567	0.445996	1.36225	0.0698174	0.999912	0.200932	1.14944	0.0709288	0.384162	0.201251	1.14969
Nuak2	Nuak2	NUAK family SNF1-like kinase 2	0.00511734	0.183681	0.445765	1.36204	0.893496	0.999912	-0.0214512	-1.01498	0.808554	0.949353	0.0388692	1.02731
Nradd	Nradd	Death domain-containing membrane protein NRADD	0.0102102	0.252473	0.445617	1.3619	0.410795	0.999912	0.14428	1.10518	0.82517	0.954811	0.0390329	1.02742
1700029I15Rik	1700029I15Rik	#N/A	0.0695779	0.568872	0.445158	1.36146	0.575635	0.999912	0.141833	1.10331	0.0817879	0.407594	-0.472164	-1.38719
Sirpb1c	Sirpb1c	Signal-regulatory protein beta 1C	0.0512016	0.513676	0.444882	1.3612	0.289785	0.999912	0.242718	1.18322	0.00153699	0.0934863	0.723712	1.65143
Efcab5	Efcab5	EF-hand calcium-binding domain-containing protein 5	0.0996448	0.642957	0.444331	1.36068	0.150883	0.999912	0.393503	1.31358	0.0459479	0.313721	0.547464	1.46151
Cd200r3	Cd200r3	Cell surface glycoprotein CD200 receptor 3	0.0771804	0.588973	0.44405	1.36042	0.765638	0.999912	0.0757109	1.05388	0.332715	0.716746	0.246027	1.18594
Psd	Psd	PH and SEC7 domain-containing protein 1	0.00407432	0.162504	0.44405	1.36042	0.912127	0.999912	0.017267	1.01204	0.716621	0.917768	-0.0571282	-1.04039
Slc15a3	Slc15a3	Solute carrier family 15 member 3	0.0260393	0.401313	0.444007	1.36038	0.158015	0.999912	0.281988	1.21587	0.0081185	0.166572	0.528595	1.44252
Ntrk3	Ntrk3	NT-3 growth factor receptor	0.363091	0.843172	0.443768	1.36015	0.0550214	0.999912	0.935559	1.91263	0.0711847	0.384573	0.880312	1.84077
B3galt5	B3galt5	Beta-1,3-galactosyltransferase 5	0.329653	0.83313	0.443288	1.3597	0.771366	0.999912	0.135251	1.09828	0.535841	0.844561	0.288474	1.22135
Prtn3	Prtn3	Myeloblastin	0.0527314	0.52014	0.443172	1.35959	0.495056	0.999912	0.156113	1.11428	0.0237137	0.242594	0.51748	1.43145
Cyth1	Cyth1	Cytohesin-1	8.78963e-06	0.00402105	0.442038	1.35852	0.0185135	0.944318	0.234734	1.17669	0.0607757	0.359047	0.187135	1.1385
B430306N03Rik	B430306N03Rik	CRKD-binding protein	0.00585716	0.196129	0.4418	1.3583	0.0913062	0.999912	0.27102	1.20666	0.012748	0.193039	0.399825	1.31935
Abhd15	Abhd15	Protein ABHD15	0.0306822	0.425981	0.441022	1.35757	0.00561098	0.709277	0.566869	1.4813	0.0151178	0.205907	0.500559	1.41476
Gfpt2	Gfpt2	Glutamine--fructose-6-phosphate aminotransferase [isomerizing] 2	0.301821	0.821335	0.440936	1.35749	0.0745864	0.999912	0.761409	1.69515	0.484977	0.81767	0.298253	1.22965
Camk2n1	Camk2n1	Calcium_calmodulin-dependent protein kinase II inhibitor 1	0.195126	0.756355	0.440774	1.35733	0.0347894	0.999912	0.71812	1.64504	0.33998	0.721705	0.324805	1.2525
Zfp87	Zfp87	Zinc finger protein 87	0.0018784	0.114252	0.440513	1.35709	0.241069	0.999912	0.167884	1.12341	0.668009	0.899235	0.0618688	1.04382
Il15	Il15	Interleukin-15	0.00143122	0.103084	0.440501	1.35708	0.079244	0.999912	0.244495	1.18468	0.0584334	0.35261	0.264524	1.20124
Hsph1	Hsph1	Heat shock protein 105 kDa	0.0618493	0.546236	0.440168	1.35676	0.769806	0.999912	0.0690071	1.04899	0.344196	0.725155	0.223065	1.16721
Gpnmb	Gpnmb	#N/A	0.119722	0.671287	0.439938	1.35655	0.549712	0.999912	0.169199	1.12443	0.247809	0.637457	0.32689	1.25431
Vipr1	Vipr1	Vasoactive intestinal polypeptide receptor 1	0.0227391	0.380034	0.43956	1.35619	0.128208	0.999912	0.29788	1.22934	0.111963	0.463308	0.31346	1.24268
Slfn1	Slfn1	Schlafen 1	0.0231103	0.383509	0.439518	1.35615	0.0184688	0.944318	0.456056	1.37179	0.00391977	0.130579	0.558425	1.47266
Rel	Rel	Proto-oncogene c-Rel	0.000517528	0.0565662	0.439308	1.35595	0.197403	0.999912	0.163791	1.12023	0.131651	0.495473	0.191837	1.14222
Slc16a8	Slc16a8	Monocarboxylate transporter 3	0.324294	0.83061	0.438648	1.35533	0.773034	0.999912	0.130213	1.09446	0.866636	0.96583	0.0763912	1.05438
Mgst2	Mgst2	Microsomal glutathione S-transferase 2	0.0220779	0.375375	0.438349	1.35505	0.332179	0.999912	0.186024	1.13762	0.0186218	0.222254	0.451208	1.36718
Slc26a8	Slc26a8	Testis anion transporter 1	0.119301	0.670503	0.438138	1.35485	0.440119	0.999912	0.220682	1.16528	0.269784	0.65959	0.316479	1.24529
Tspoap1	Tspoap1	#N/A	0.0227841	0.380034	0.436763	1.35356	0.320948	0.999912	0.190873	1.14145	0.0111767	0.185076	0.487549	1.40206
Abcc2	Abcc2	ATP-binding cassette sub-family C member 2	0.0954215	0.634192	0.435638	1.35251	0.42994	0.999912	0.20969	1.15644	0.148479	0.516959	0.383857	1.30483
Acot1	Acot1	Acyl-coenzyme A thioesterase 1	0.162058	0.730942	0.435262	1.35216	0.883779	0.999912	0.0457488	1.03222	0.206087	0.593133	0.395014	1.31496
Sowahc	Sowahc	Ankyrin repeat domain-containing protein SOWAHC	0.000768397	0.0740094	0.43495	1.35186	0.0139583	0.886974	0.319534	1.24793	0.0631193	0.364402	0.242609	1.18313
Rimbp3	Rimbp3	RIMS-binding protein 3	0.461365	0.873662	0.434908	1.35183	0.550665	0.999912	0.357659	1.28135	0.105678	0.451604	0.951271	1.93357
Hsd11b1	Hsd11b1	11-beta-hydroxysteroid dehydrogenase 1	0.0445849	0.4925	0.434828	1.35175	0.0503919	0.999912	0.423846	1.3415	0.00533546	0.145792	0.603503	1.5194
Pirb	Pirb	Leukocyte immunoglobulin-like receptor subfamily B member 3	0.00374433	0.156831	0.434646	1.35158	0.0469071	0.999912	0.298104	1.22953	0.000767109	0.0785314	0.504692	1.41882
BC147527	BC147527	Similar to 2-cell-stage, variable group, member 3	0.015191	0.309721	0.434469	1.35141	0.0243064	0.999912	0.405511	1.32456	0.0182521	0.220925	0.426616	1.34408
Ltk	Ltk	Leukocyte tyrosine kinase receptor	0.191648	0.753543	0.434429	1.35138	0.839529	0.999912	0.0691715	1.04911	0.759997	0.932248	0.10514	1.0756
Mapk4	Mapk4	Mitogen-activated protein kinase 4	0.075844	0.588973	0.434409	1.35136	0.862571	0.999912	-0.0433505	-1.0305	0.0580069	0.351782	0.468955	1.38411
Plcxd2	Plcxd2	PI-PLC X domain-containing protein 2	0.0405692	0.4748	0.434157	1.35112	0.130593	0.999912	0.323779	1.2516	0.019657	0.226071	0.499565	1.41379
Aldh3b3	Aldh3b3	Aldehyde dehydrogenase family 3 member B3	0.0751773	0.587447	0.434088	1.35106	0.209232	0.999912	0.308648	1.23855	0.0323985	0.269729	0.525328	1.43926
Foxr1	Foxr1	Forkhead box protein R1	0.403528	0.857394	0.432879	1.34992	0.451235	0.999912	-0.412926	-1.33138	0.716767	0.917768	-0.198342	-1.14738
Lyst	Lyst	Lysosomal-trafficking regulator	0.00331469	0.150111	0.432569	1.34964	0.00651654	0.738338	0.400855	1.32029	0.000422344	0.0608017	0.519527	1.43349
Dnah8	Dnah8	Dynein axonemal heavy chain 8	0.0356543	0.452669	0.432382	1.34946	0.998584	0.999912	0.000367022	1.00025	0.0262933	0.250855	0.458395	1.37401
Dennd1c	Dennd1c	DENN domain-containing protein 1C	0.0141722	0.298201	0.432195	1.34928	0.247082	0.999912	0.204208	1.15205	0.0179574	0.220221	0.417455	1.33557
Inpp5j	Inpp5j	Phosphatidylinositol 4,5-bisphosphate 5-phosphatase A	0.0252339	0.396997	0.431892	1.349	0.86181	0.999912	0.0339845	1.02384	0.0253792	0.247296	0.434414	1.35136
Srgn	Srgn	Serglycin	0.0027977	0.136937	0.430866	1.34804	0.27389	0.999912	0.157781	1.11557	0.0178691	0.219652	0.341521	1.26709
Krt19	Krt19	Keratin, type I cytoskeletal 19	0.58173	0.902424	0.430345	1.34756	0.392846	0.999912	0.667632	1.58846	0.203986	0.590722	0.989358	1.9853
Msantd1	Msantd1	Myb_SANT-like DNA-binding domain-containing protein 1	0.098309	0.63914	0.430201	1.34742	0.664663	0.999912	-0.119375	-1.08626	0.520901	0.838514	0.175077	1.12902
Dock5	Dock5	Dedicator of cytokinesis protein 5	0.00484474	0.179663	0.430172	1.34739	0.0807696	0.999912	0.266951	1.20326	0.0115966	0.187047	0.385941	1.30671
Ms4a6b	Ms4a6b	Membrane-spanning 4-domains subfamily A member 6B	0.000515262	0.0565662	0.430104	1.34733	0.000699302	0.350543	0.420715	1.33859	0.000187208	0.0442201	0.464168	1.37952
Hhip	Hhip	Hedgehog-interacting protein	0.328215	0.832048	0.429968	1.3472	0.0756873	0.999912	0.781063	1.7184	0.0756784	0.393676	0.781235	1.7186
Hrh1	Hrh1	Histamine H1 receptor	0.212364	0.770632	0.429699	1.34695	0.035026	0.999912	0.725523	1.6535	0.30309	0.689735	0.359433	1.28292
Ms4a4d	Ms4a4d	Membrane-spanning 4-domains subfamily A member 4D	0.0337501	0.441659	0.429541	1.3468	0.0727251	0.999912	0.365085	1.28796	0.0675695	0.375867	0.373112	1.29514
Cyp11a1	Cyp11a1	Cholesterol side-chain cleavage enzyme, mitochondrial	0.103405	0.645537	0.429449	1.34672	0.686504	0.999912	0.107511	1.07737	0.0716325	0.385532	0.477939	1.39275
Sh2d5	Sh2d5	SH2 domain-containing protein 5	0.054793	0.52375	0.429249	1.34653	0.0571392	0.999912	0.426295	1.34378	0.034461	0.278392	0.474577	1.38951
Kynu	Kynu	Kynureninase	0.0856299	0.610042	0.429112	1.3464	0.335854	0.999912	0.243553	1.1839	0.162297	0.538165	0.354447	1.2785
Efcc1	Efcc1	EF-hand and coiled-coil domain-containing protein 1	0.435673	0.868261	0.428837	1.34615	0.477778	0.999912	0.391096	1.31139	0.789318	0.943223	-0.147961	-1.108
Caskin1	Caskin1	Caskin-1	0.162651	0.730942	0.42847	1.34581	0.0307676	0.999912	0.663075	1.58345	0.0349026	0.279605	0.652783	1.5722
Apol7e	Apol7e	Apolipoprotein L 7e	0.240676	0.782448	0.42777	1.34515	0.754871	0.999912	0.117258	1.08467	0.657718	0.89542	0.167781	1.12333
Npff	Npff	Pro-FMRFamide-related neuropeptide FF	0.180339	0.744435	0.427333	1.34475	0.5089	0.999912	0.216261	1.16172	0.28315	0.671422	0.352362	1.27665
Il5ra	Il5ra	Interleukin-5 receptor subunit alpha	0.0641834	0.550362	0.427219	1.34464	0.776273	0.999912	-0.0666932	-1.04731	0.0832224	0.410939	0.40342	1.32264
Sh2b2	Sh2b2	SH2B adapter protein 2	0.00771241	0.226039	0.426982	1.34442	0.224857	0.999912	0.19534	1.14499	0.230895	0.621692	0.193186	1.14329
Kif21b	Kif21b	Kinesin-like protein KIF21B	0.0141747	0.298201	0.426472	1.34394	0.226898	0.999912	0.210218	1.15686	0.0200213	0.226322	0.404624	1.32374
Ms4a3	Ms4a3	Membrane-spanning 4-domains subfamily A member 3	0.0541577	0.52375	0.425876	1.34339	0.324733	0.999912	0.217909	1.16305	0.0191739	0.225329	0.518181	1.43215
Selplg	Selplg	P-selectin glycoprotein ligand 1	0.00993757	0.249503	0.425674	1.3432	0.204934	0.999912	0.209379	1.15619	0.0193076	0.225688	0.386432	1.30716
Pygl	Pygl	Glycogen phosphorylase, liver form	0.0122	0.277112	0.424705	1.3423	0.0861379	0.999912	0.290859	1.22337	0.00544085	0.147014	0.471121	1.38619
Spry1	Spry1	Protein sprouty homolog 1	0.00169947	0.109315	0.424011	1.34165	0.817519	0.999912	-0.031401	-1.022	0.958426	0.990232	-0.00710809	-1.00494
Slc28a2	Slc28a2	Sodium_nucleoside cotransporter 2	0.00858505	0.236365	0.423729	1.34139	0.126423	0.999912	0.246852	1.18662	0.0102157	0.180664	0.414841	1.33315
Rassf5	Rassf5	Ras association domain-containing protein 5	0.00652325	0.206465	0.423636	1.3413	0.195726	0.999912	0.201736	1.15008	0.00880348	0.17185	0.408407	1.32722
4930438A08Rik	4930438A08Rik	Amine oxidase	0.0551568	0.52375	0.423626	1.34129	0.048724	0.999912	0.435695	1.35256	0.00493728	0.141008	0.621371	1.53834
Trim30d	Trim30d	Tripartite motif-containing 30D	0.00549039	0.191763	0.423577	1.34125	0.0191484	0.959865	0.358585	1.28217	0.0355237	0.282393	0.322668	1.25064
Sla2	Sla2	Src-like-adapter 2	0.100216	0.642957	0.422563	1.34031	0.505293	0.999912	0.172289	1.12685	0.0800312	0.402565	0.452023	1.36796
Gmfg	Gmfg	Glia maturation factor gamma	0.0146659	0.302814	0.422217	1.33999	0.333546	0.999912	0.167676	1.12325	0.0269454	0.253171	0.383514	1.30452
Dnmt3l	Dnmt3l	DNA (cytosine-5)-methyltransferase 3-like	0.180604	0.744435	0.422025	1.33981	0.837049	0.999912	-0.0669599	-1.04751	0.576874	0.861569	-0.18486	-1.13671
Adora2b	Adora2b	Adenosine receptor A2b	0.0128847	0.283365	0.421775	1.33957	0.524048	0.999912	0.110468	1.07958	0.182678	0.564407	0.231638	1.17417
Tas1r3	Tas1r3	Taste receptor type 1 member 3	0.014431	0.30188	0.421618	1.33943	0.136777	0.999912	0.264101	1.20089	0.0371722	0.287291	0.372188	1.29431
Rwdd2a	Rwdd2a	RWD domain-containing protein 2A	0.126147	0.677651	0.421154	1.339	0.662422	0.999912	0.122478	1.0886	0.0542788	0.340549	0.535076	1.44902
Lpcat4	Lpcat4	Lysophospholipid acyltransferase LPCAT4	0.0150413	0.307532	0.421142	1.33899	0.49886	0.999912	0.117542	1.08488	0.0140526	0.200288	0.426424	1.3439
Mov10	Mov10	Putative helicase MOV-10	0.00279632	0.136937	0.420965	1.33882	0.0329178	0.999912	0.30127	1.23223	0.00847882	0.170009	0.372127	1.29426
Hmgcll1	Hmgcll1	3-hydroxy-3-methylglutaryl-CoA lyase, cytoplasmic	0.0838431	0.606561	0.420377	1.33828	0.828658	0.999912	-0.0534562	-1.03775	0.328609	0.712665	0.240518	1.18142
Mrgpra2b	Mrgpra2b	#N/A	0.0370134	0.459883	0.420246	1.33816	0.0810885	0.999912	0.352092	1.27641	0.00314787	0.118426	0.595758	1.51127
Dnah12	Dnah12	Dynein axonemal heavy chain 12	0.249035	0.787153	0.420064	1.33799	0.506552	0.999912	0.246862	1.18662	0.0767174	0.396459	0.650372	1.56957
Rnd1	Rnd1	Rho-related GTP-binding protein Rho6	0.0312384	0.427873	0.419796	1.33774	0.129182	0.999912	0.29691	1.22851	0.679467	0.903574	0.0812916	1.05796
Adora3	Adora3	Adenosine receptor A3	0.244289	0.784264	0.419715	1.33766	0.933197	0.999912	-0.0306056	-1.02144	0.251291	0.640066	0.416442	1.33463
Hesx1	Hesx1	Homeobox expressed in ES cells 1	0.501273	0.882665	0.419472	1.33744	0.646035	0.999912	0.293408	1.22553	0.39089	0.760032	0.545312	1.45934
Bank1	Bank1	B-cell scaffold protein with ankyrin repeats	0.0478591	0.502604	0.419317	1.33729	0.754091	0.999912	0.0665985	1.04724	0.741471	0.92671	0.0702188	1.04988
Rslcan18	Rslcan18	Regulator of sex-limitation candidate 18	0.473301	0.876521	0.419251	1.33723	0.346712	0.999912	-0.576542	-1.49127	0.78913	0.943076	-0.161899	-1.11876
Cd69	Cd69	Early activation antigen CD69	0.0772224	0.588973	0.419178	1.33717	0.518665	0.999912	0.154299	1.11288	0.0853998	0.415064	0.410624	1.32926
Qrich2	Qrich2	Glutamine-rich protein 2	0.48788	0.880486	0.4191	1.33709	0.81524	0.999912	-0.147643	-1.10776	0.729437	0.921317	-0.222693	-1.16691
Gpr132	Gpr132	Probable G-protein coupled receptor 132	0.0510619	0.512629	0.419064	1.33706	0.640349	0.999912	-0.101053	-1.07256	0.514171	0.835607	0.14098	1.10265
Prkd2	Prkd2	Serine_threonine-protein kinase D2	0.00141684	0.103084	0.418979	1.33698	0.312769	0.999912	0.132873	1.09648	0.0664462	0.374391	0.241682	1.18237
Cracr2a	Cracr2a	EF-hand calcium-binding domain-containing protein 4B	0.0062352	0.200879	0.418936	1.33694	0.161692	0.999912	0.215382	1.16101	0.00284304	0.113314	0.458885	1.37448
C3	C3	Complement C3	0.00269754	0.133381	0.418634	1.33666	0.00432615	0.683578	0.39818	1.31784	2.47297e-05	0.0179748	0.588518	1.5037
F10	F10	Coagulation factor X	0.0556372	0.526905	0.418525	1.33656	0.476526	0.999912	0.155956	1.11416	0.0241097	0.244239	0.493758	1.40811
Lama1	Lama1	Laminin subunit alpha-1	0.395732	0.85411	0.417795	1.33588	0.528323	0.999912	0.312085	1.2415	0.954575	0.989128	0.0284807	1.01994
Fem1al	Fem1al	#N/A	0.140724	0.701691	0.417601	1.3357	0.298302	0.999912	0.30103	1.23202	0.00193581	0.0994511	0.876826	1.83633
Acap1	Acap1	Arf-GAP with coiled-coil, ANK repeat and PH domain-containing protein 1	0.048313	0.503415	0.417465	1.33558	0.309871	0.999912	0.214794	1.16054	0.00963837	0.176045	0.547421	1.46147
Sorl1	Sorl1	Sortilin-related receptor	0.00815193	0.232337	0.417409	1.33553	0.0274781	0.999912	0.347879	1.27269	0.00150043	0.0934592	0.500939	1.41513
Galnt9	Galnt9	Polypeptide N-acetylgalactosaminyltransferase	0.0224604	0.377564	0.417329	1.33545	0.0180377	0.942437	0.435443	1.35233	0.0309272	0.266448	0.400324	1.3198
Naip5	Naip5	Baculoviral IAP repeat-containing protein 1e	0.0337624	0.441659	0.416911	1.33507	0.15224	0.999912	0.281813	1.21572	0.00524324	0.145061	0.549164	1.46324
Atp8b4	Atp8b4	Phospholipid-transporting ATPase	0.0337031	0.441659	0.416875	1.33503	0.11692	0.999912	0.307904	1.23791	0.00456778	0.137194	0.55691	1.47111
Gpr160	Gpr160	Probable G-protein coupled receptor 160	0.020577	0.361085	0.41684	1.335	0.259637	0.999912	0.203533	1.15152	0.15046	0.519396	0.259856	1.19736
Zpbp	Zpbp	Zona pellucida-binding protein 1	0.229308	0.778789	0.41637	1.33457	0.0792851	0.999912	0.608962	1.52516	0.49105	0.821283	0.244988	1.18508
Zfp953	Zfp953	#N/A	0.0020259	0.118212	0.416099	1.33431	0.0023283	0.553671	0.413679	1.33208	0.00452123	0.136643	0.388527	1.30906
Sucnr1	Sucnr1	Succinate receptor 1	0.476919	0.87742	0.415779	1.33402	0.062138	0.999912	1.08199	2.11695	0.217772	0.607397	0.722144	1.64963
Pde3b	Pde3b	cGMP-inhibited 3',5'-cyclic phosphodiesterase B	0.0172552	0.331278	0.415312	1.33359	0.00381641	0.667593	0.504899	1.41902	0.0190419	0.224321	0.409734	1.32844
Il16	Il16	Pro-interleukin-16	0.00264675	0.132772	0.414966	1.33327	0.133521	0.999912	0.207445	1.15464	0.0112897	0.18525	0.350342	1.27486
Nlrc4	Nlrc4	NLR family CARD domain-containing protein 4	0.0322642	0.434101	0.414789	1.3331	0.404161	0.999912	0.162933	1.11956	0.0128661	0.193417	0.484481	1.39908
Adamts19	Adamts19	A disintegrin and metalloproteinase with thrombospondin motifs 19	0.515518	0.887338	0.414579	1.33291	0.0887081	0.999912	1.07726	2.11003	0.000699907	0.0772069	2.12329	4.35686
Csf2ra	Csf2ra	Granulocyte-macrophage colony-stimulating factor receptor subunit alpha	0.0103567	0.255613	0.414449	1.33279	0.22992	0.999912	0.194169	1.14407	0.0122203	0.190145	0.405239	1.32431
Prss12	Prss12	Neurotrypsin	0.302293	0.822116	0.414398	1.33274	0.457186	0.999912	0.302253	1.23307	0.957071	0.989637	0.022314	1.01559
Lax1	Lax1	Lymphocyte transmembrane adapter 1	0.0283164	0.414813	0.413648	1.33205	0.733729	0.999912	-0.0649459	-1.04605	0.489271	0.819946	0.131941	1.09577
Klf10	Klf10	Krueppel-like factor 10	0.0029047	0.140752	0.413222	1.33166	0.417639	0.999912	0.112715	1.08126	0.77337	0.936796	-0.0401119	-1.02819
Ubap1l	Ubap1l	Ubiquitin-associated protein 1-like	0.276388	0.812054	0.412546	1.33103	0.920835	0.999912	0.0385273	1.02706	0.330939	0.715371	0.374347	1.29625
St8sia1	St8sia1	Alpha-N-acetylneuraminide alpha-2,8-sialyltransferase	0.157851	0.72437	0.412259	1.33077	0.752962	0.999912	0.0935758	1.06701	0.0953039	0.434188	0.4919	1.4063
Lpar2	Lpar2	Lysophosphatidic acid receptor 2	0.0200094	0.357782	0.41136	1.32994	0.897761	0.999912	0.0230274	1.01609	0.0473971	0.318966	0.353945	1.27805
Apoc1	Apoc1	Apolipoprotein C-I	0.423135	0.865445	0.410774	1.3294	0.0676207	0.999912	0.936039	1.91327	0.27528	0.663441	0.560289	1.47456
Arap3	Arap3	Arf-GAP with Rho-GAP domain, ANK repeat and PH domain-containing protein 3	0.000419886	0.0530773	0.410714	1.32934	0.0151346	0.894358	0.283191	1.21688	6.40058e-05	0.0265843	0.466019	1.38129
Ltb	Ltb	Lymphotoxin-beta	0.0476373	0.502601	0.409911	1.3286	0.210526	0.999912	0.259394	1.19698	0.0656002	0.37193	0.381469	1.30267
Pcnx2	Pcnx2	Pecanex-like protein 2	0.301617	0.821335	0.409333	1.32807	0.666756	0.999912	0.174289	1.12841	0.725567	0.920381	0.143681	1.10472
Traf5	Traf5	TNF receptor-associated factor 5	0.00350409	0.155357	0.409117	1.32787	0.348534	0.999912	0.132472	1.09617	0.0809014	0.404792	0.246925	1.18667
Sdf2l1	Sdf2l1	Stromal cell-derived factor 2-like protein 1	0.00164155	0.108433	0.408996	1.32776	0.0456424	0.999912	0.260254	1.19769	0.00216646	0.101922	0.399368	1.31893
Pbld2	Pbld2	Phenazine biosynthesis-like domain-containing protein 2	0.373973	0.84565	0.408582	1.32738	0.907952	0.999912	0.0546607	1.03861	0.0999883	0.442071	0.757969	1.69111
Fcnb	Fcnb	Ficolin-2	0.0558083	0.527837	0.408395	1.32721	0.251247	0.999912	0.245073	1.18515	0.0156278	0.208201	0.516344	1.43033
Plcb2	Plcb2	1-phosphatidylinositol 4,5-bisphosphate phosphodiesterase beta-2	0.0489285	0.505126	0.408307	1.32713	0.172569	0.999912	0.282947	1.21668	0.00279389	0.112819	0.620021	1.5369
Aoah	Aoah	Acyloxyacyl hydrolase	0.0185528	0.342697	0.408228	1.32705	0.533114	0.999912	0.108401	1.07803	0.0175732	0.217971	0.412622	1.3311
Pag1	Pag1	Phosphoprotein associated with glycosphingolipid-enriched microdomains 1	0.0190915	0.349597	0.408177	1.32701	0.0574707	0.999912	0.331078	1.25795	0.00259794	0.110428	0.524844	1.43878
Lst1	Lst1	Leukocyte-specific transcript 1 protein	0.028222	0.414813	0.408037	1.32688	0.717142	0.999912	0.0676156	1.04798	0.0880983	0.418662	0.318122	1.24671
Cldn1	Cldn1	Claudin-1	0.0325193	0.435214	0.407954	1.3268	0.61484	0.999912	0.0964172	1.06912	0.239479	0.628281	0.225477	1.16916
Ceacam10	Ceacam10	Carcinoembryonic antigen-related cell adhesion molecule 10	0.0375257	0.46269	0.407847	1.3267	0.246108	0.999912	0.228155	1.17134	0.0726539	0.388012	0.353227	1.27741
Pik3r6	Pik3r6	Phosphoinositide 3-kinase regulatory subunit 6	0.00981242	0.24764	0.407614	1.32649	0.0539533	0.999912	0.305096	1.2355	0.000611624	0.0740931	0.542093	1.45608
Kcnk12	Kcnk12	MNTK1	0.0620017	0.546808	0.406897	1.32583	0.682583	0.999912	0.0897541	1.06419	0.0424772	0.303596	0.444181	1.36054
Clec4g	Clec4g	C-type lectin domain family 4 member G	0.264091	0.803364	0.406664	1.32562	0.435619	0.999912	0.286295	1.2195	0.247957	0.637457	0.424627	1.34223
Glt1d1	Glt1d1	Glycosyltransferase 1 domain-containing protein 1	0.175653	0.742979	0.406304	1.32529	0.191301	0.999912	0.393579	1.31365	0.108717	0.4562	0.48375	1.39837
Arid3b	Arid3b	AT-rich interactive domain-containing protein 3B	0.0180557	0.336507	0.406112	1.32511	0.712681	0.999912	0.063555	1.04504	0.0858321	0.416191	0.296278	1.22797
Oas1e	Oas1e	2'-5' oligoadenylate synthetase 1E	0.435342	0.868152	0.405949	1.32496	0.113636	0.999912	0.819056	1.76425	0.548772	0.848696	0.317978	1.24658
Rasa2	Rasa2	Ras GTPase-activating protein 2	0.00134428	0.102074	0.405637	1.32467	0.0437247	0.999912	0.25595	1.19412	0.143218	0.51064	0.186231	1.13779
Ddx43	Ddx43	RNA helicase	0.466453	0.874686	0.405457	1.32451	0.322068	0.999912	-0.618079	-1.53483	0.0812203	0.405739	0.962423	1.94858
Iqcg	Iqcg	Dynein regulatory complex protein 9	0.32447	0.83061	0.404903	1.324	0.481296	0.999912	0.290186	1.2228	0.793716	0.943926	-0.10839	-1.07802
Lyz2	Lyz2	Lysozyme C-2	0.00457547	0.172798	0.404658	1.32377	0.0432551	0.999912	0.288458	1.22133	0.00527884	0.145061	0.398105	1.31778
Kcnrg	Kcnrg	Potassium channel regulatory protein	0.275733	0.811353	0.403577	1.32278	0.983718	0.999912	-0.00773331	-1.00537	0.992319	0.998432	-0.003676	-1.00255
Matn3	Matn3	Matrilin-3	0.677499	0.92865	0.403553	1.32276	0.910803	0.999912	-0.108733	-1.07828	0.79342	0.943926	0.254154	1.19264
Sla	Sla	Src-like-adapter	0.0307098	0.425981	0.403449	1.32267	0.227921	0.999912	0.225228	1.16896	0.00769997	0.165137	0.497748	1.41201
Vmn2r97	Vmn2r97	Vomeronasal 2, receptor 97	0.223278	0.775579	0.403317	1.32255	0.256977	0.999912	0.376788	1.29845	0.0168396	0.2149	0.791812	1.73125
Il18rap	Il18rap	Interleukin-18 receptor accessory protein	0.0247557	0.394646	0.403314	1.32254	0.330739	0.999912	0.174905	1.12889	0.060331	0.357894	0.337788	1.26382
AA467197	AA467197	#N/A	0.037505	0.46269	0.403163	1.3224	0.307409	0.999912	0.19931	1.14815	0.663184	0.898083	0.0855605	1.0611
Cst7	Cst7	Cystatin-F	0.0864806	0.610787	0.403036	1.32229	0.571223	0.999912	0.133438	1.0969	0.0346135	0.279032	0.497412	1.41168
Lgi2	Lgi2	Leucine-rich repeat LGI family member 2	0.416527	0.861062	0.402848	1.32212	0.100172	0.999912	0.814806	1.75906	0.299435	0.685228	0.514992	1.42899
Il10ra	Il10ra	Interleukin-10 receptor subunit alpha	0.0146297	0.302814	0.402801	1.32207	0.996401	0.999912	-0.000745808	-1.00052	0.461886	0.804992	0.121656	1.08798
4930563E22Rik	4930563E22Rik	#N/A	0.336472	0.833905	0.402256	1.32157	0.494671	0.999912	0.291284	1.22373	0.933893	0.985518	-0.0366407	-1.02572
Crygn	Crygn	Gamma-crystallin N	0.164406	0.731325	0.402126	1.32145	0.812152	0.999912	0.0708852	1.05036	0.651735	0.892704	0.135625	1.09857
Slco4a1	Slco4a1	Solute carrier organic anion transporter family member 4A1	0.0772119	0.588973	0.401714	1.32108	0.681355	0.999912	0.0937019	1.0671	0.0429462	0.304833	0.461216	1.3767
Cr2	Cr2	Complement receptor type 2	0.14121	0.701728	0.401569	1.32094	0.913359	0.999912	0.0298884	1.02093	0.323083	0.708133	0.271198	1.20681
Arhgap9	Arhgap9	ArhGAP9	0.0280765	0.414545	0.401551	1.32093	0.134878	0.999912	0.273497	1.20873	0.00737134	0.161869	0.490131	1.40457
Schip1	Schip1	Schwannomin-interacting protein 1	0.424665	0.865445	0.401335	1.32073	0.867396	0.999912	-0.0854598	-1.06103	0.848735	0.960422	-0.0982137	-1.07045
Map4k2	Map4k2	#N/A	0.0104933	0.256803	0.40112	1.32053	0.186178	0.999912	0.207329	1.15455	0.00474481	0.138227	0.442835	1.35927
Gpr12	Gpr12	G-protein coupled receptor 12	0.387697	0.85145	0.401	1.32042	0.798636	0.999912	-0.121367	-1.08777	0.844069	0.959558	0.0934188	1.0669
Chtf8	Chtf8	Chromosome transmission fidelity protein 8 homolog	0.498541	0.882665	0.400775	1.32022	0.380297	0.999912	0.523012	1.43695	0.527893	0.841249	0.384032	1.30498
Ppp1r3d	Ppp1r3d	Protein phosphatase 1 regulatory subunit	0.00832293	0.235849	0.400713	1.32016	0.00821846	0.774871	0.402382	1.32169	0.0073694	0.161869	0.408756	1.32754
Ccl8	Ccl8	C-C motif chemokine 8	0.31572	0.826401	0.400547	1.32001	0.059459	0.999912	0.752176	1.68433	0.0069751	0.158681	1.07615	2.10841
Csf2rb	Csf2rb	Cytokine receptor common subunit beta	0.00851657	0.236363	0.400461	1.31993	0.0401092	0.999912	0.312646	1.24198	0.0019149	0.0994511	0.472666	1.38767
Serpina3b	Serpina3b	Serine protease inhibitor A3B	0.259256	0.80017	0.40002	1.31953	0.716453	0.999912	0.129391	1.09383	0.105546	0.451604	0.575033	1.48971
Lrg1	Lrg1	Leucine-rich HEV glycoprotein	0.00371823	0.156831	0.399922	1.31944	0.0654459	0.999912	0.254678	1.19307	0.00734476	0.161869	0.370776	1.29305
Neurl3	Neurl3	E3 ubiquitin-protein ligase NEURL3	0.00302852	0.144346	0.399516	1.31907	0.487775	0.999912	0.0936702	1.06708	0.0497248	0.326901	0.264911	1.20156
Dgat2	Dgat2	Diacylglycerol O-acyltransferase 2	0.101628	0.644011	0.399435	1.31899	0.0281975	0.999912	0.535533	1.44948	0.131929	0.496122	0.367783	1.29037
Ceacam16	Ceacam16	Carcinoembryonic antigen-related cell adhesion molecule 16	0.269159	0.807849	0.398864	1.31847	0.92733	0.999912	0.0335132	1.0235	0.0973168	0.437444	0.60174	1.51755
Aldh1a3	Aldh1a3	Aldehyde dehydrogenase family 1 member A3	0.401346	0.857394	0.398837	1.31844	0.0764505	0.999912	0.841914	1.79243	0.14867	0.517328	0.686414	1.60928
S100a11	S100a11	Protein S100-A11	0.0128036	0.28253	0.398534	1.31817	0.317015	0.999912	0.160275	1.1175	0.292606	0.679877	0.168606	1.12397
Cybc1	Cybc1	Cytochrome b-245 chaperone 1	0.000865109	0.0801025	0.398331	1.31798	0.0742563	0.999912	0.213791	1.15973	0.0354977	0.282393	0.251976	1.19084
Coro1a	Coro1a	Coronin-1A	0.0340161	0.443172	0.398059	1.31773	0.197579	0.999912	0.241956	1.1826	0.0106837	0.183464	0.479391	1.39415
Ebi3	Ebi3	Interleukin-27 subunit beta	0.0411579	0.477697	0.397809	1.31751	0.162567	0.999912	0.273544	1.20877	0.00619326	0.152338	0.535399	1.44934
Stmn4	Stmn4	Stathmin-4	0.474706	0.876975	0.397691	1.3174	0.0274361	0.999912	1.21998	2.32943	0.0513901	0.331289	1.08071	2.11508
Cklf	Cklf	Chemokine-like factor	0.00210863	0.119273	0.397457	1.31718	0.0504421	0.999912	0.25406	1.19256	0.00118148	0.0900328	0.421235	1.33907
Slc6a3	Slc6a3	Sodium-dependent dopamine transporter	0.249731	0.787663	0.397286	1.31703	0.819973	0.999912	0.0794303	1.0566	0.0248533	0.246358	0.774905	1.71108
Ms4a8a	Ms4a8a	Membrane-spanning 4-domains subfamily A member 8	0.0539473	0.52375	0.396293	1.31612	0.091192	0.999912	0.349779	1.27437	0.0378621	0.288547	0.431013	1.34818
Aknad1	Aknad1	AKNA domain-containing 1	0.229395	0.778789	0.396057	1.31591	0.334386	0.999912	0.31946	1.24786	0.261765	0.65071	0.372052	1.29419
H3c15	H3c15	Histone H3.2	0.178684	0.743524	0.395759	1.31564	0.835377	0.999912	0.0618478	1.0438	0.625327	0.881993	-0.146794	-1.10711
Elane	Elane	Neutrophil elastase	0.0811543	0.598853	0.395741	1.31562	0.618834	0.999912	0.112899	1.0814	0.0434755	0.30495	0.458189	1.37382
Tssk4	Tssk4	Testis-specific serine_threonine-protein kinase 4	0.111945	0.658733	0.395657	1.31554	0.694163	0.999912	-0.103062	-1.07405	0.55869	0.853114	-0.156558	-1.11462
Slc44a3	Slc44a3	Choline transporter-like protein 3	0.49239	0.881139	0.395556	1.31545	0.847651	0.999912	0.112093	1.0808	0.796743	0.945297	-0.15241	-1.11142
Clec5a	Clec5a	C-type lectin domain family 5 member A	0.0202942	0.360483	0.395409	1.31532	0.0205125	0.96976	0.39496	1.31491	0.004638	0.137885	0.482743	1.3974
Klk8	Klk8	Kallikrein 1-related peptidase b8	0.150306	0.714789	0.395236	1.31516	0.703522	0.999912	0.10618	1.07637	0.799486	0.946331	0.0714015	1.05074
Rasgrp2	Rasgrp2	RAS guanyl-releasing protein 2	0.0605471	0.542603	0.395057	1.31499	0.543422	0.999912	0.127941	1.09273	0.0466131	0.316051	0.418928	1.33693
Slc2a3	Slc2a3	Solute carrier family 2, facilitated glucose transporter member 3	0.0258106	0.400318	0.394952	1.3149	0.211936	0.999912	0.22124	1.16574	0.0122635	0.190145	0.443873	1.36025
Rassf2	Rassf2	Ras association domain-containing protein 2	0.00184074	0.114069	0.394649	1.31462	0.00109946	0.395037	0.413756	1.33215	0.000433939	0.0608017	0.446225	1.36247
Trappc14	Trappc14	Trafficking protein particle complex subunit 14	0.0141723	0.298201	0.394571	1.31455	0.170883	0.999912	0.220459	1.1651	0.00970491	0.176571	0.416332	1.33453
Arid3a	Arid3a	AT-rich interactive domain-containing protein 3A	0.0222781	0.376578	0.394416	1.31441	0.166015	0.999912	0.239181	1.18032	0.0119923	0.188819	0.433815	1.3508
Gna15	Gna15	Guanine nucleotide-binding protein subunit alpha-15	0.0201008	0.358535	0.39432	1.31432	0.0701808	0.999912	0.307758	1.23778	0.0176322	0.218129	0.403554	1.32276
Usp50	Usp50	Putative ubiquitin carboxyl-terminal hydrolase 50	0.504012	0.88396	0.393819	1.31387	0.38112	0.999912	0.520243	1.4342	0.48359	0.817245	0.425148	1.34271
Spatc1	Spatc1	#N/A	0.35955	0.841194	0.393432	1.31351	0.432876	0.999912	0.342517	1.26797	0.464008	0.805599	0.32403	1.25182
Cd300c	Cd300c	CMRF35-like molecule 6	0.201908	0.760278	0.393001	1.31312	0.861223	0.999912	0.0543772	1.03841	0.24621	0.636248	0.359731	1.28319
Spsb4	Spsb4	SPRY domain-containing SOCS box protein 4	0.29027	0.817292	0.392744	1.31289	0.00752199	0.762352	0.991042	1.98762	0.997016	0.999927	0.00139641	1.00097
Arhgdib	Arhgdib	Rho GDP-dissociation inhibitor 2	0.0331047	0.43909	0.392637	1.31279	0.154654	0.999912	0.262315	1.1994	0.0196465	0.226071	0.429987	1.34722
Gm49601	Gm49601	#N/A	0.135273	0.69023	0.392263	1.31245	0.113905	0.999912	0.418244	1.3363	0.267472	0.657432	0.296832	1.22844
Slc5a3	Slc5a3	Sodium_myo-inositol cotransporter	0.0174893	0.332342	0.392184	1.31238	0.748482	0.999912	0.0532369	1.03759	0.948995	0.98786	-0.010654	-1.00741
Sptbn4	Sptbn4	Spectrin beta chain	0.229233	0.778789	0.391831	1.31206	0.824318	0.999912	-0.0752138	-1.05352	0.320383	0.706442	0.331845	1.25862
Myh1	Myh1	Myosin-1	0.417352	0.861323	0.391829	1.31206	0.741463	0.999912	-0.159394	-1.11682	0.365294	0.743217	-0.437397	-1.35416
Zbtb39	Zbtb39	Zinc finger and BTB domain-containing 39	4.16336e-05	0.0128772	0.391273	1.31155	0.0148	0.888458	0.234888	1.17682	0.0018393	0.0975836	0.301079	1.23207
Treml2	Treml2	Trem-like transcript 2 protein	0.066098	0.557348	0.390602	1.31094	0.27324	0.999912	0.232984	1.17526	0.0395618	0.296143	0.437672	1.35442
Cbx8	Cbx8	Chromobox protein homolog 8	0.00922828	0.240415	0.39058	1.31092	0.346595	0.999912	0.142344	1.1037	0.936641	0.985518	0.0120984	1.00842
Pstpip1	Pstpip1	Proline-serine-threonine phosphatase-interacting protein 1	0.0114808	0.269622	0.390079	1.31047	0.122806	0.999912	0.238325	1.17962	0.0153886	0.206369	0.374267	1.29618
Cysltr1	Cysltr1	Cysteinyl leukotriene receptor 1	0.0243188	0.390966	0.38999	1.31038	0.0222999	0.981374	0.398756	1.31837	0.992753	0.998522	0.00162324	1.00113
Ankrd2	Ankrd2	Ankyrin repeat domain-containing protein 2	0.52377	0.888454	0.389987	1.31038	0.335235	0.999912	-0.589996	-1.50524	0.944393	0.987085	0.0426864	1.03003
Slc7a10	Slc7a10	Asc-type amino acid transporter 1	0.472058	0.876173	0.389643	1.31007	0.140617	0.999912	0.797857	1.73852	0.21528	0.604358	0.671805	1.59306
Mob3c	Mob3c	MOB kinase activator 3C	0.00225145	0.122755	0.389297	1.30975	0.138455	0.999912	0.190041	1.1408	0.277929	0.666159	0.139731	1.1017
Tgm4	Tgm4	Protein-glutamine gamma-glutamyltransferase 4	0.164494	0.731495	0.389236	1.3097	0.85563	0.999912	-0.0522137	-1.03685	0.702378	0.913192	0.109717	1.07902
Kcnk7	Kcnk7	#N/A	0.46129	0.873662	0.388986	1.30947	0.781759	0.999912	-0.149837	-1.10944	0.133164	0.497253	0.793099	1.73279
Itgal	Itgal	Integrin alpha-L	0.0379364	0.465778	0.388722	1.30923	0.203993	0.999912	0.23798	1.17934	0.0194044	0.225714	0.437948	1.35468
Coa4	Coa4	Cytochrome c oxidase assembly factor 4 homolog, mitochondrial	0.00522013	0.185993	0.388573	1.3091	0.110864	0.999912	0.223613	1.16765	0.0054831	0.147114	0.389557	1.30999
Cyp2ab1	Cyp2ab1	Cytochrome P450, family 2, subfamily ab, polypeptide 1	0.132103	0.685169	0.388317	1.30887	0.0642311	0.999912	0.479577	1.39433	0.357772	0.736632	0.24216	1.18276
Zfp934	Zfp934	Zinc finger protein 934	0.0039638	0.160652	0.388311	1.30886	0.290181	0.999912	0.145335	1.10599	0.0197443	0.226322	0.320301	1.24859
Alox5	Alox5	Polyunsaturated fatty acid 5-lipoxygenase	0.00942724	0.243286	0.388116	1.30868	0.0702621	0.999912	0.270782	1.20646	0.00263279	0.110727	0.449896	1.36594
Has2	Has2	Hyaluronan synthase 2	0.344008	0.836357	0.388058	1.30863	0.440578	0.999912	0.317014	1.24575	0.616728	0.878909	-0.207233	-1.15447
Prkcb	Prkcb	Protein kinase C beta type	0.00795733	0.228157	0.387744	1.30835	0.120781	0.999912	0.22701	1.17041	0.00785966	0.165324	0.388925	1.30942
Card10	Card10	Caspase recruitment domain-containing protein 10	4.3201e-08	0.000157003	0.387075	1.30774	0.000130002	0.122214	0.272877	1.20821	7.19884e-05	0.0278237	0.284443	1.21794
Ccdc125	Ccdc125	Coiled-coil domain-containing protein 125	0.0222164	0.375972	0.386896	1.30758	0.0785116	0.999912	0.298139	1.22956	0.00126297	0.0900328	0.546159	1.46019
Mpo	Mpo	Myeloperoxidase	0.0966892	0.635419	0.386891	1.30757	0.639838	0.999912	0.108992	1.07847	0.0630541	0.36424	0.432958	1.35
Cox17	Cox17	Cytochrome c oxidase copper chaperone	0.0830807	0.604779	0.386727	1.30742	0.501866	0.999912	0.151091	1.11041	0.289752	0.677566	0.238587	1.17984
Tmem71	Tmem71	Transmembrane protein 71	0.029711	0.419737	0.38651	1.30723	0.0771181	0.999912	0.314669	1.24373	0.0123138	0.190145	0.445647	1.36192
Slc12a3	Slc12a3	Solute carrier family 12 member 3	0.232204	0.779942	0.38647	1.30719	0.470536	0.999912	-0.237055	-1.17858	0.647868	0.891197	0.149335	1.10906
Ccr7	Ccr7	C-C chemokine receptor type 7	0.146997	0.710875	0.386239	1.30698	0.864483	0.999912	-0.0457252	-1.0322	0.620477	0.880341	-0.133067	-1.09662
Zfp963	Zfp963	Zinc finger protein 963	0.00874388	0.238548	0.385597	1.3064	0.822386	0.999912	0.0340731	1.0239	0.135147	0.500287	0.226572	1.17005
Gsr	Gsr	Glutathione reductase, mitochondrial	0.0266683	0.40551	0.384403	1.30532	0.274053	0.999912	0.189741	1.14056	0.0232069	0.240452	0.393783	1.31383
Arhgap45	Arhgap45	Rho GTPase-activating protein 45	0.0219143	0.373468	0.384278	1.30521	0.156536	0.999912	0.237598	1.17903	0.0041899	0.133571	0.480194	1.39493
Duxbl1	Duxbl1	Double homeobox B-like	0.350339	0.83702	0.384143	1.30508	0.847994	0.999912	-0.0806068	-1.05746	0.702292	0.913192	0.160323	1.11754
Myh3	Myh3	Myosin-3	0.52552	0.888725	0.384112	1.30506	0.492811	0.999912	0.415487	1.33375	0.390171	0.760032	0.52078	1.43473
Apon	Apon	Apolipoprotein N	0.451966	0.870545	0.383982	1.30494	0.871262	0.999912	0.0844295	1.06027	0.767336	0.935503	-0.15738	-1.11526
Mcl1	Mcl1	Induced myeloid leukemia cell differentiation protein Mcl-1 homolog	1.0906e-09	7.92701e-06	0.383847	1.30482	0.38491	0.999912	0.0547782	1.0387	0.814392	0.951482	-0.0148104	-1.01032
Trib1	Trib1	Tribbles homolog 1	0.00298866	0.14371	0.383785	1.30476	0.790696	0.999912	0.0344586	1.02417	0.715302	0.917293	-0.047471	-1.03345
Grm1	Grm1	Metabotropic glutamate receptor 1	0.254516	0.79217	0.383398	1.30441	0.703128	0.999912	0.131271	1.09526	0.53939	0.845431	0.212534	1.15872
Cybb	Cybb	Cytochrome b-245 heavy chain	0.0291065	0.417691	0.382975	1.30403	0.0839965	0.999912	0.303302	1.23397	0.0039476	0.130579	0.505925	1.42003
Arhgap30	Arhgap30	Rho GTPase-activating protein 30	0.0127838	0.28253	0.382845	1.30391	0.110873	0.999912	0.245255	1.1853	0.00871912	0.171473	0.403496	1.32271
Pde1c	Pde1c	Dual specificity Calcium_calmodulin-dependent 3',5'-cyclic nucleotide phosphodiesterase 1C	0.169072	0.737581	0.382773	1.30385	0.0437353	0.999912	0.562238	1.47656	0.0422889	0.303432	0.568737	1.48322
Frs3	Frs3	Fibroblast growth factor receptor substrate 3	0.287858	0.817292	0.382698	1.30378	0.827878	0.999912	0.0787465	1.0561	0.945508	0.987085	-0.0248482	-1.01737
Klra2	Klra2	Killer cell lectin-like receptor 2	0.0273956	0.408881	0.382445	1.30355	0.117792	0.999912	0.272019	1.2075	0.0108871	0.184306	0.442824	1.35926
Gsc	Gsc	Homeobox protein goosecoid	0.481767	0.877916	0.381991	1.30314	0.135477	0.999912	0.809161	1.75219	0.820484	0.952986	0.124343	1.09001
Psd4	Psd4	PH and SEC7 domain-containing protein 4	0.0369716	0.459883	0.38184	1.303	0.146916	0.999912	0.265652	1.20218	0.00859682	0.170766	0.481209	1.39591
Tppp	Tppp	Tubulin polymerization-promoting protein	0.263243	0.802932	0.381068	1.30231	0.00390351	0.667593	0.982463	1.97584	0.0739743	0.390474	0.608813	1.525
Nscme3l	Nscme3l	Mage-g2	0.317826	0.826963	0.38105	1.30229	0.465434	0.999912	0.282919	1.21665	0.320792	0.706665	0.3863	1.30704
Ms4a4a	Ms4a4a	Membrane-spanning 4-domains, subfamily A, member 4A	0.0538946	0.523707	0.380635	1.30191	0.290144	0.999912	0.210715	1.15726	0.302335	0.688447	0.206385	1.15379
Sh2d1b1	Sh2d1b1	#N/A	0.111145	0.656495	0.380543	1.30183	0.482613	0.999912	0.16887	1.12418	0.0199149	0.226322	0.557924	1.47215
Syt14	Syt14	Synaptotagmin-14	0.301791	0.821335	0.380494	1.30179	0.518016	0.999912	0.240224	1.18118	0.610693	0.87626	0.190313	1.14101
Car8	Car8	Carbonic anhydrase-related protein	0.253011	0.790462	0.380471	1.30177	0.0411991	0.999912	0.679432	1.60151	0.313637	0.698963	0.335872	1.26214
Arid5a	Arid5a	AT-rich interactive domain-containing protein 5A	0.00133412	0.102074	0.380447	1.30175	0.245066	0.999912	0.138364	1.10066	0.372285	0.748083	0.106411	1.07655
Ttc21a	Ttc21a	Tetratricopeptide repeat protein 21A	0.123722	0.676523	0.380347	1.30166	0.380718	0.999912	0.218118	1.16322	0.00896331	0.172538	0.647253	1.56618
Lgals12	Lgals12	Galectin-12	0.438633	0.8686	0.380269	1.30158	0.130418	0.999912	0.74235	1.6729	0.261208	0.650535	0.552071	1.46619
Tra2a	Tra2a	Transformer-2 protein homolog alpha	0.0114649	0.269622	0.380144	1.30147	0.298477	0.999912	0.156457	1.11455	0.0554659	0.344723	0.288226	1.22114
Rgs9bp	Rgs9bp	Regulator of G-protein signaling 9-binding protein	0.275772	0.811353	0.37999	1.30133	0.431317	0.999912	0.277292	1.21192	0.0601258	0.357894	0.658001	1.57789
Tjp3	Tjp3	Tight junction protein ZO-3	0.091835	0.624126	0.379908	1.30126	0.220925	0.999912	0.277133	1.21178	0.0748699	0.391923	0.403539	1.32275
Arhgap26	Arhgap26	Rho GTPase-activating protein 26	0.0332136	0.439733	0.379739	1.30111	0.423664	0.999912	0.143136	1.1043	0.0781361	0.398928	0.315143	1.24413
Plscr1	Plscr1	#N/A	0.0245467	0.392559	0.379103	1.30053	0.234051	0.999912	0.201106	1.14958	0.106128	0.451635	0.273245	1.20852
BC048671	BC048671	Uncharacterized protein C3orf22 homolog	0.372124	0.84514	0.378562	1.30005	0.125149	0.999912	-0.705843	-1.6311	0.721603	0.919041	0.156047	1.11423
Ifi209	Ifi209	Pyrin and HIN domain-containing protein 1	0.0907823	0.622128	0.378558	1.30004	0.443019	0.999912	0.171832	1.12649	0.169382	0.545449	0.30784	1.23785
Sycp3	Sycp3	Synaptonemal complex protein 3	0.539636	0.89317	0.378458	1.29995	0.933059	0.999912	0.0523939	1.03698	0.194128	0.578708	-0.838364	-1.78802
Lonrf1	Lonrf1	LON peptidase N-terminal domain and RING finger protein 1	0.00612644	0.200135	0.378303	1.29981	0.605079	0.999912	0.0717924	1.05102	0.167977	0.543124	0.191535	1.14198
Ccdc92b	Ccdc92b	Coiled-coil domain-containing 92B	0.134189	0.687354	0.378274	1.29979	0.25187	0.999912	0.289564	1.22227	0.189511	0.573845	0.331657	1.25846
L1cam	L1cam	Neural cell adhesion molecule L1	0.00358749	0.156142	0.378145	1.29967	0.178477	0.999912	0.175737	1.12954	0.0223722	0.237563	0.298537	1.2299
Timm10b	Timm10b	Mitochondrial import inner membrane translocase subunit Tim10 B	0.0266517	0.40551	0.378099	1.29963	0.72258	0.999912	0.0618232	1.04378	0.664564	0.898592	-0.0766574	-1.05457
Arhgap4	Arhgap4	Rho GTPase-activating protein 4	0.0382044	0.4662	0.377283	1.29889	0.200872	0.999912	0.232966	1.17525	0.00804295	0.166572	0.482648	1.39731
Xlr	Xlr	X-linked lymphocyte-regulated protein PM1	0.345633	0.836357	0.377244	1.29886	0.675594	0.999912	0.169191	1.12443	0.00377914	0.129569	1.15091	2.22054
Fam131b	Fam131b	Protein FAM131B	0.226005	0.776331	0.376875	1.29853	0.444095	0.999912	0.24099	1.1818	0.361829	0.740191	0.28843	1.22131
Myo1f	Myo1f	Unconventional myosin-If	0.0232309	0.385071	0.376667	1.29834	0.107531	0.999912	0.267151	1.20343	0.0067282	0.156302	0.449848	1.3659
Nat8l	Nat8l	N-acetylaspartate synthetase	0.0767698	0.588973	0.376532	1.29822	0.227198	0.999912	0.257326	1.19526	0.0374936	0.287774	0.443258	1.35967
Gm7694	Gm7694	Predicted gene 7694	0.0760168	0.588973	0.376399	1.2981	0.914533	0.999912	0.0228683	1.01598	0.269557	0.65959	0.235165	1.17704
Rhov	Rhov	Rho-related GTP-binding protein RhoV	0.303174	0.822399	0.376391	1.29809	0.0120993	0.85974	0.908923	1.87764	0.0568374	0.347925	0.698517	1.62284
Hepacam2	Hepacam2	HEPACAM family member 2	0.15756	0.72437	0.376268	1.29798	0.690225	0.999912	0.108026	1.07775	0.235188	0.62432	-0.331682	-1.25848
Tmem82	Tmem82	Transmembrane protein 82	0.454588	0.871378	0.37608	1.29781	0.729131	0.999912	-0.179001	-1.1321	0.844597	0.959558	0.100871	1.07242
Rnf125	Rnf125	E3 ubiquitin-protein ligase RNF125	0.0967123	0.635419	0.375961	1.2977	0.828586	0.999912	0.0494443	1.03487	0.684632	0.905843	-0.0933508	-1.06685
Sytl1	Sytl1	Synaptotagmin-like protein 1	0.0996565	0.642957	0.375844	1.2976	0.441788	0.999912	0.176295	1.12998	0.0387225	0.291966	0.473164	1.38815
Fndc9	Fndc9	Fibronectin type III domain-containing protein 9	0.182568	0.74696	0.375483	1.29727	0.895329	0.999912	0.0373497	1.02623	0.240624	0.629968	0.332478	1.25917
Glipr2	Glipr2	Golgi-associated plant pathogenesis-related protein 1	0.0014788	0.103353	0.375068	1.2969	0.00178153	0.470876	0.368949	1.29141	0.0017966	0.097522	0.368882	1.29135
Fxyd2	Fxyd2	Sodium_potassium-transporting ATPase subunit gamma	0.297609	0.819663	0.375037	1.29687	0.467782	0.999912	0.261623	1.19883	0.855153	0.962615	0.0658338	1.04669
Ptpre	Ptpre	Receptor-type tyrosine-protein phosphatase epsilon	0.00865498	0.237391	0.374801	1.29666	0.030673	0.999912	0.308827	1.2387	0.00304762	0.116282	0.423445	1.34113
Pcdhb11	Pcdhb11	Protocadherin beta 11	0.406221	0.858525	0.374568	1.29645	0.48155	0.999912	0.318938	1.24741	0.0953699	0.434267	-0.782468	-1.72007
2610318N02Rik	2610318N02Rik	RIKEN cDNA 2610318N02 gene	0.188058	0.75238	0.374179	1.2961	0.440285	0.999912	0.220531	1.16516	0.397759	0.765553	0.242219	1.18281
Fas	Fas	Tumor necrosis factor receptor superfamily member 6	0.0105651	0.257693	0.374149	1.29607	0.119275	0.999912	0.229386	1.17234	0.2367	0.625848	0.174994	1.12896
Tpsb2	Tpsb2	Tryptase beta-2	0.476502	0.87742	0.37382	1.29578	0.107834	0.999912	0.843734	1.79469	0.347321	0.728153	0.494002	1.40835
Atg16l2	Atg16l2	Protein Atg16l2	0.00180263	0.114069	0.373653	1.29563	0.0450056	0.999912	0.240956	1.18178	0.00456469	0.137194	0.341207	1.26682
Tmem170b	Tmem170b	Transmembrane protein 170B	0.00524224	0.186118	0.373616	1.2956	0.473041	0.999912	0.0962263	1.06897	0.0440755	0.307897	0.269998	1.20581
Gpat3	Gpat3	Glycerol-3-phosphate acyltransferase 3	0.00967551	0.246284	0.373346	1.29535	0.349685	0.999912	0.136511	1.09924	0.326619	0.711134	0.143875	1.10487
Gm29666	Gm29666	Predicted gene 29666	0.268926	0.807849	0.373343	1.29535	0.747393	0.999912	-0.110697	-1.07975	0.424697	0.783235	0.272727	1.20809
Pot1b	Pot1b	Protection of telomeres protein 1	0.0304796	0.425243	0.37295	1.295	0.106542	0.999912	0.278864	1.21324	0.00681341	0.157372	0.467451	1.38266
Gm21762	Gm21762	#N/A	0.419474	0.862624	0.37283	1.29489	0.8775	0.999912	0.0718037	1.05103	0.358407	0.737252	0.426411	1.34389
Ccng2	Ccng2	Cyclin-G2	0.0014266	0.103084	0.372809	1.29487	0.189411	0.999912	0.153712	1.11243	0.00787472	0.165324	0.311279	1.24081
Clec7a	Clec7a	C-type lectin domain family 7 member A	0.073387	0.58193	0.37258	1.29467	0.0834083	0.999912	0.360378	1.28376	0.00812865	0.166572	0.550924	1.46502
Rgs2	Rgs2	Regulator of G-protein signaling 2	0.0175365	0.332804	0.372476	1.29457	0.145707	0.999912	0.228324	1.17147	0.00649007	0.154375	0.42715	1.34457
Prss16	Prss16	Thymus-specific serine protease	0.142899	0.705922	0.372463	1.29456	0.192293	0.999912	0.33277	1.25943	0.0893727	0.420924	0.434009	1.35098
Maff	Maff	Transcription factor MafF	0.342052	0.836357	0.372405	1.29451	0.65674	0.999912	0.174586	1.12864	0.303617	0.690211	-0.406452	-1.32542
Lipg	Lipg	Gastric triacylglycerol lipase	0.255847	0.794231	0.372208	1.29433	0.753627	0.999912	-0.103447	-1.07434	0.0876564	0.418316	0.560362	1.47464
Gmip	Gmip	GEM-interacting protein	0.0177564	0.333798	0.37212	1.29425	0.149056	0.999912	0.226632	1.1701	0.00557111	0.147114	0.435371	1.35226
Ccdc126	Ccdc126	Coiled-coil domain-containing protein 126	0.00182811	0.114069	0.371936	1.29409	0.16426	0.999912	0.167805	1.12335	0.0671293	0.375249	0.22164	1.16606
Pigbos1	Pigbos1	Pigb opposite strand 1	0.0467469	0.500193	0.371677	1.29386	0.912051	0.999912	0.0212703	1.01485	0.438897	0.790884	0.149503	1.10919
Il7r	Il7r	Interleukin-7 receptor subunit alpha	0.154816	0.721129	0.371539	1.29373	0.888919	0.999912	0.0365391	1.02565	0.123604	0.48438	0.402553	1.32184
Polg2	Polg2	DNA polymerase subunit gamma-2, mitochondrial	0.00134737	0.102074	0.371475	1.29368	0.770958	0.999912	0.0345659	1.02425	0.036748	0.286716	0.247517	1.18716
Arrb2	Arrb2	Beta-arrestin-2	0.0235943	0.386985	0.371177	1.29341	0.193737	0.999912	0.21317	1.15923	0.00665279	0.155986	0.445104	1.36141
Zdhhc23	Zdhhc23	Palmitoyltransferase ZDHHC23	0.217565	0.774424	0.371111	1.29335	0.833732	0.999912	-0.0635372	-1.04502	0.93218	0.985518	-0.0257944	-1.01804
Adam1a	Adam1a	Disintegrin and metalloproteinase domain-containing protein 1a	0.0437959	0.487273	0.370992	1.29324	0.698565	0.999912	0.0740373	1.05266	0.666756	0.898826	0.0835487	1.05962
Prom1	Prom1	Prominin-1	0.0593126	0.538997	0.370889	1.29315	0.0528885	0.999912	0.38115	1.30238	0.00567905	0.147868	0.544571	1.45859
9030025P20Rik	9030025P20Rik	RIKEN cDNA 9030025P20 gene	0.242388	0.783673	0.370781	1.29305	0.942031	0.999912	-0.0234849	-1.01641	0.545111	0.846954	0.195115	1.14482
Rogdi	Rogdi	Protein rogdi homolog	0.0312035	0.427873	0.370739	1.29302	0.446003	0.999912	0.13146	1.0954	0.0396876	0.296322	0.354713	1.27873
Adat1	Adat1	tRNA-specific adenosine deaminase 1	0.0361577	0.455981	0.37071	1.29299	0.575335	0.999912	0.100452	1.07211	0.102054	0.44589	0.292981	1.22517
Tmem221	Tmem221	Transmembrane protein 221	0.135883	0.691246	0.370463	1.29277	0.537947	0.999912	0.155114	1.11351	0.145745	0.513499	0.365879	1.28867
Pak3	Pak3	#N/A	0.32595	0.830687	0.370399	1.29271	0.73358	0.999912	0.129551	1.09395	0.418541	0.780261	-0.313158	-1.24242
Emb	Emb	Embigin	0.0118646	0.273771	0.370106	1.29245	0.36298	0.999912	0.133918	1.09727	0.151453	0.520654	0.211202	1.15765
Gucy2c	Gucy2c	Guanylyl cyclase C	0.386136	0.85145	0.369628	1.29202	0.809216	0.999912	0.106748	1.0768	0.111843	0.463308	0.68269	1.60513
Sash3	Sash3	SAM and SH3 domain-containing protein 3	0.0636423	0.549713	0.369535	1.29194	0.320819	0.999912	0.197914	1.14704	0.0360084	0.28495	0.417982	1.33606
Eps8l1	Eps8l1	Epidermal growth factor receptor kinase substrate 8-like protein 1	0.505956	0.88464	0.369345	1.29177	0.574041	0.999912	0.312307	1.24169	0.564357	0.85691	0.320347	1.24863
Slc6a19	Slc6a19	Sodium-dependent neutral amino acid transporter B(0)AT1	0.384245	0.85123	0.369158	1.2916	0.393443	0.999912	0.366738	1.28943	0.26916	0.659271	0.476699	1.39156
Itgb2	Itgb2	Integrin beta-2	0.0166576	0.326592	0.369134	1.29158	0.221517	0.999912	0.188514	1.13959	0.014985	0.204734	0.375136	1.29696
Rassf3	Rassf3	Ras association domain-containing protein 3	2.60982e-05	0.008823	0.368581	1.29108	0.200408	0.999912	0.112446	1.08106	0.0777961	0.398807	0.154978	1.11341
Dok3	Dok3	Docking protein 3	0.0400403	0.473224	0.368514	1.29102	0.498405	0.999912	0.121559	1.08791	0.0230295	0.240172	0.40807	1.32691
Apobr	Apobr	Apolipoprotein B receptor	0.010408	0.25601	0.368107	1.29066	0.0477968	0.999912	0.284617	1.21809	0.0120536	0.189022	0.361137	1.28444
Zfp459	Zfp459	Zinc finger protein 459	0.43094	0.866949	0.368048	1.29061	0.987431	0.999912	0.00759451	1.00528	0.970332	0.993476	0.0181219	1.01264
Spo11	Spo11	Meiotic recombination protein SPO11	0.382933	0.850331	0.367947	1.29052	0.649669	0.999912	-0.195758	-1.14533	0.299532	0.685228	0.440949	1.3575
Cadps2	Cadps2	Calcium-dependent secretion activator 2	0.236462	0.781285	0.367914	1.29049	0.693428	0.999912	0.124448	1.09009	0.829671	0.956214	-0.0689652	-1.04896
Tm6sf1	Tm6sf1	Transmembrane 6 superfamily member 1	0.0179181	0.335664	0.36788	1.29046	0.0238811	0.999912	0.351591	1.27597	0.000967162	0.0838496	0.513613	1.42762
Zbtb48	Zbtb48	Telomere zinc finger-associated protein	0.00501629	0.18185	0.367819	1.2904	0.415422	0.999912	0.108043	1.07777	0.430309	0.785263	0.105169	1.07562
Tnf	Tnf	Tumor necrosis factor	0.304951	0.822607	0.367758	1.29035	0.662974	0.999912	0.156898	1.11489	0.0859604	0.416397	0.616409	1.53305
1700020L24Rik	1700020L24Rik	#N/A	0.0318727	0.432213	0.367664	1.29026	0.843402	0.999912	0.0341237	1.02393	0.0465466	0.315896	0.343037	1.26842
Rps10	Rps10	40S ribosomal protein S10	0.352727	0.837531	0.366987	1.28966	0.958743	0.999912	-0.0205528	-1.01435	0.982949	0.99615	0.00850538	1.00591
Dedd2	Dedd2	DNA-binding death effector domain-containing protein 2	0.0341371	0.443172	0.366968	1.28964	0.501432	0.999912	0.11654	1.08413	0.0686033	0.378764	0.315678	1.2446
Syt6	Syt6	Synaptotagmin-6	0.121533	0.674321	0.36691	1.28959	0.816336	0.999912	0.0561133	1.03966	0.419242	0.780348	-0.199134	-1.14801
Notch1	Notch1	Neurogenic locus notch homolog protein 1	2.33666e-05	0.008492	0.366903	1.28958	0.0155659	0.905128	0.210476	1.15707	0.000210376	0.0449479	0.322654	1.25063
Rnf144a	Rnf144a	E3 ubiquitin-protein ligase RNF144A	0.00411749	0.163433	0.36664	1.28935	0.0070106	0.75368	0.344874	1.27004	0.00167181	0.096441	0.402179	1.3215
Zfp268	Zfp268	Zinc finger protein 268	0.0205826	0.361085	0.366305	1.28905	0.414284	0.999912	0.130978	1.09504	0.448711	0.797454	0.122339	1.0885
Nfkbia	Nfkbia	NF-kappa-B inhibitor alpha	0.00195741	0.117171	0.365859	1.28865	0.892758	0.999912	-0.0159704	-1.01113	0.799346	0.946262	0.0301319	1.02111
Bst1	Bst1	ADP-ribosyl cyclase_cyclic ADP-ribose hydrolase 2	0.0146638	0.302814	0.365766	1.28857	0.0289252	0.999912	0.328077	1.25534	0.0127977	0.193192	0.374245	1.29616
Gm1673	Gm1673	Neuropeptide-like protein C4orf48 homolog	0.079317	0.594346	0.365663	1.28847	0.811912	0.999912	-0.0507743	-1.03582	0.779226	0.939215	0.0599819	1.04245
Fes	Fes	Tyrosine-protein kinase Fes_Fps	0.0283684	0.414813	0.365555	1.28838	0.127558	0.999912	0.254186	1.19266	0.00382141	0.129583	0.482482	1.39715
Klf4	Klf4	Krueppel-like factor 4	0.250959	0.788117	0.365362	1.2882	0.0496992	0.999912	0.624587	1.54177	0.901766	0.976824	0.0392925	1.02761
Mob3b	Mob3b	MOB kinase activator 3B	0.0760327	0.588973	0.365297	1.28815	0.824462	0.999912	0.046027	1.03242	0.611606	0.876327	0.105566	1.07592
Tbc1d8	Tbc1d8	TBC1 domain family member 8	0.015744	0.317436	0.364793	1.2877	0.416197	0.999912	0.122995	1.08899	0.0130819	0.194848	0.3753	1.29711
Ncf1	Ncf1	Neutrophil cytosol factor 1	0.0242251	0.39074	0.364679	1.28759	0.0907716	0.999912	0.273746	1.20894	0.00237901	0.106085	0.49175	1.40615
Rnf212	Rnf212	Probable E3 SUMO-protein ligase RNF212	0.28478	0.817022	0.364289	1.28725	0.462418	0.999912	0.252143	1.19098	0.657143	0.895201	0.153343	1.11214
Ccne2	Ccne2	G1_S-specific cyclin-E2	0.122789	0.676217	0.364173	1.28714	0.501891	0.999912	0.158611	1.11621	0.377057	0.752033	0.208698	1.15564
Fer1l5	Fer1l5	Fer-1-like protein 5	0.0054722	0.191763	0.363084	1.28617	0.0639877	0.999912	0.2448	1.18493	0.499764	0.8264	0.090306	1.0646
Pla2g2d	Pla2g2d	Group IID secretory phospholipase A2	0.243796	0.784105	0.363025	1.28612	0.571834	0.999912	-0.177455	-1.13089	0.86537	0.965161	-0.0532465	-1.0376
Slc37a1	Slc37a1	Glucose-6-phosphate exchanger SLC37A1	0.0533654	0.521003	0.362921	1.28603	0.824792	0.999912	0.0418664	1.02944	0.100625	0.442866	0.310064	1.23976
Spi1	Spi1	Transcription factor PU.1	0.0182932	0.339194	0.362673	1.28581	0.141186	0.999912	0.226227	1.16977	0.00981628	0.177487	0.397023	1.31679
Lyve1	Lyve1	Lymphatic vessel endothelial hyaluronic acid receptor 1	0.423553	0.865445	0.362352	1.28552	0.123291	0.999912	0.697779	1.62201	0.400983	0.767865	0.380323	1.30163
Zfp958	Zfp958	Zinc finger protein 958	0.000280614	0.0437428	0.362223	1.28541	0.01625	0.91482	0.244191	1.18443	0.000133382	0.0352542	0.388897	1.30939
Serpinb1a	Serpinb1a	Leukocyte elastase inhibitor A	0.0366072	0.457968	0.362217	1.2854	0.132915	0.999912	0.260506	1.1979	0.00420949	0.133902	0.496125	1.41042
Gm21188	Gm21188	#N/A	0.00791523	0.228157	0.36178	1.28501	0.0300541	0.999912	0.297167	1.22873	0.000392142	0.059381	0.485474	1.40005
Cdc42ep2	Cdc42ep2	Cdc42 effector protein 2	0.00204397	0.118212	0.361684	1.28492	0.750139	0.999912	0.0376823	1.02646	0.9535	0.988916	0.00692753	1.00481
Ly75	Ly75	Lymphocyte antigen 75	0.146195	0.709766	0.36163	1.28488	0.137884	0.999912	0.369439	1.29185	0.006444	0.154375	0.678129	1.60006
Ltb4r1	Ltb4r1	Leukotriene B4 receptor 1	0.0781272	0.591837	0.361499	1.28476	0.127418	0.999912	0.312938	1.24223	0.00637511	0.154201	0.559937	1.4742
Dhrs13	Dhrs13	Dehydrogenase_reductase SDR family member 13	0.0576748	0.534365	0.361431	1.2847	0.18419	0.999912	0.254728	1.19311	0.108739	0.4562	0.30853	1.23845
Zc3h12a	Zc3h12a	Endoribonuclease ZC3H12A	0.00224117	0.122755	0.361392	1.28467	0.255726	0.999912	0.135678	1.09861	0.142109	0.509004	0.175804	1.12959
Plac8	Plac8	Placenta-specific gene 8 protein	0.057399	0.533169	0.361378	1.28465	0.33297	0.999912	0.18417	1.13616	0.0264671	0.251637	0.422153	1.33993
Gm19426	Gm19426	Predicted gene, 19426	0.339876	0.836357	0.361158	1.28446	0.177078	0.999912	0.512653	1.42667	0.178635	0.558817	0.514692	1.42869
Glipr1	Glipr1	Glioma pathogenesis-related protein 1	0.0364014	0.457864	0.360436	1.28381	0.0584378	0.999912	0.326393	1.25387	0.0109853	0.184617	0.438758	1.35544
Dennd11	Dennd11	DENN domain-containing protein 11	0.0195784	0.352677	0.360397	1.28378	0.0669842	0.999912	0.283433	1.21709	0.0522232	0.334373	0.300739	1.23178
Fbxl5	Fbxl5	F-box_LRR-repeat protein 5	2.66491e-07	0.000387398	0.3603	1.28369	1.49361e-05	0.0542815	0.30389	1.23447	0.00124338	0.0900328	0.227152	1.17052
Fcer1g	Fcer1g	High affinity immunoglobulin epsilon receptor subunit gamma	0.031292	0.427933	0.359986	1.28341	0.522727	0.999912	0.106895	1.07691	0.154312	0.526011	0.238246	1.17956
Slc22a3	Slc22a3	Solute carrier family 22 member 3	0.0445259	0.492223	0.359689	1.28315	0.133801	0.999912	0.269998	1.20581	0.0861567	0.416653	0.309851	1.23958
6430548M08Rik	6430548M08Rik	#N/A	0.00288759	0.140391	0.359511	1.28299	0.0256964	0.999912	0.26939	1.2053	0.000809058	0.0794681	0.404551	1.32368
Frmd5	Frmd5	FERM domain-containing protein 5	0.619519	0.914624	0.359371	1.28287	0.782933	0.999912	-0.201111	-1.14958	0.0738094	0.39017	-1.3428	-2.53643
H3c11	H3c11	Histone H3.1	0.285645	0.817118	0.359267	1.28277	0.598432	0.999912	0.179619	1.13258	0.919791	0.982026	0.0347839	1.0244
Kcnmb1	Kcnmb1	Calcium-activated potassium channel subunit beta-1	0.413779	0.860362	0.35923	1.28274	0.212449	0.999912	-0.571124	-1.48568	0.606829	0.874422	-0.233916	-1.17602
Ddit4	Ddit4	DNA damage-inducible transcript 4 protein	0.120304	0.672122	0.358919	1.28246	0.0392138	0.999912	-0.477833	-1.39265	0.001228	0.0900328	-0.750585	-1.68247
Bcl2a1d	Bcl2a1d	A1-d protein	0.118839	0.669077	0.358898	1.28245	0.914364	0.999912	0.0253319	1.01771	0.348978	0.729138	0.220407	1.16506
Cd53	Cd53	Leukocyte surface antigen CD53	0.0133109	0.287519	0.358738	1.2823	0.128935	0.999912	0.22015	1.16485	0.013386	0.195694	0.358641	1.28222
Cfp	Cfp	Properdin	0.0310546	0.427097	0.358203	1.28183	0.484406	0.999912	0.11622	1.08389	0.0626847	0.363524	0.309378	1.23917
Zmym1	Zmym1	Zinc finger, MYM domain-containing 1	0.0328598	0.43784	0.358108	1.28174	0.24341	0.999912	0.197894	1.14702	0.0322831	0.269564	0.363263	1.28633
Cacna1i	Cacna1i	Voltage-dependent T-type calcium channel subunit alpha	0.150426	0.714789	0.357961	1.28161	0.506081	0.999912	0.166433	1.12228	0.100474	0.442548	0.410683	1.32931
Pde6g	Pde6g	Retinal rod rhodopsin-sensitive cGMP 3',5'-cyclic phosphodiesterase subunit gamma	0.536671	0.892563	0.357569	1.28126	0.373875	0.999912	-0.558182	-1.47241	0.748445	0.929046	0.192144	1.14246
Spry4	Spry4	Protein sprouty homolog 4	0.173972	0.741215	0.357515	1.28122	0.340747	0.999912	-0.252731	-1.19146	0.10802	0.454497	-0.428574	-1.3459
Styxl1	Styxl1	Serine_threonine_tyrosine-interacting-like 1	0.446295	0.8686	0.357405	1.28112	0.845823	0.999912	-0.0938396	-1.06721	0.373864	0.749119	-0.442325	-1.35879
Anks1b	Anks1b	Ankyrin repeat and sterile alpha motif domain-containing protein 1B	0.570251	0.89797	0.357323	1.28105	0.269265	0.999912	-0.727255	-1.65549	0.979555	0.994955	0.0164726	1.01148
Syk	Syk	Lysine--tRNA ligase	0.0440871	0.488875	0.357214	1.28095	0.146147	0.999912	0.257896	1.19573	0.0151837	0.206024	0.430866	1.34804
Ankrd44	Ankrd44	Serine_threonine-protein phosphatase 6 regulatory ankyrin repeat subunit B	0.0177471	0.333798	0.357139	1.28088	0.256883	0.999912	0.170962	1.12581	0.0451816	0.310961	0.302053	1.2329
Mgarp	Mgarp	Protein MGARP	0.675418	0.927949	0.356791	1.28057	0.549551	0.999912	-0.518524	-1.43249	0.088897	0.420532	-1.52986	-2.88758
Btg1	Btg1	Protein BTG1	0.0117328	0.271592	0.356459	1.28028	0.986917	0.999912	-0.00232084	-1.00161	0.532662	0.843589	0.0883172	1.06313
Bcl2l15	Bcl2l15	Bcl-2-like protein 15	0.406632	0.858643	0.356459	1.28028	0.876734	0.999912	-0.0678083	-1.04812	0.683965	0.905647	0.177536	1.13095
Phf11b	Phf11b	PHD finger protein 11B	0.119611	0.671085	0.356069	1.27993	0.28237	0.999912	0.247162	1.18687	0.193979	0.578708	0.299209	1.23047
Ms4a6c	Ms4a6c	Membrane-spanning 4-domains subfamily A member 6C	0.0450847	0.492779	0.355996	1.27987	0.0373092	0.999912	0.37039	1.2927	0.00428285	0.134181	0.508181	1.42226
Sgip1	Sgip1	SH3-containing GRB2-like protein 3-interacting protein 1	0.100544	0.642957	0.355744	1.27965	0.755471	0.999912	-0.0694974	-1.04935	0.68858	0.907679	0.0895156	1.06401
Clec10a	Clec10a	C-type lectin domain family 10 member A	0.0337845	0.441659	0.355739	1.27964	0.00509474	0.697435	0.469869	1.38498	0.00594127	0.14996	0.46212	1.37756
Chst13	Chst13	Carbohydrate sulfotransferase	0.0676016	0.561018	0.355646	1.27956	0.507619	0.999912	0.129492	1.09391	0.00816992	0.166572	0.515813	1.4298
Prr13	Prr13	Proline-rich protein 13	0.000416709	0.0530773	0.355427	1.27936	0.131751	0.999912	0.15197	1.11109	0.0953852	0.434267	0.168227	1.12368
Mfsd7a	Mfsd7a	Solute carrier family 49 member A3	0.00603271	0.198411	0.35484	1.27884	0.106877	0.999912	0.210642	1.1572	0.0184541	0.221545	0.308578	1.23849
Slc38a2	Slc38a2	#N/A	0.000159558	0.031774	0.354708	1.27873	0.995922	0.999912	0.00048082	1.00033	0.48545	0.817917	-0.0656649	-1.04657
Purg	Purg	Purine-rich element-binding protein gamma	0.0369585	0.459883	0.354606	1.27864	0.471978	0.999912	0.123317	1.08924	0.973158	0.994207	-0.00580922	-1.00403
Pam16	Pam16	Mitochondrial import inner membrane translocase subunit TIM16	0.220421	0.774784	0.354356	1.27841	0.388759	0.999912	0.250745	1.18982	0.782304	0.940825	-0.0813231	-1.05799
Klf6	Klf6	Krueppel-like factor 6	0.00112793	0.094234	0.353932	1.27804	0.0220116	0.978538	0.249109	1.18847	0.245748	0.636118	0.126363	1.09154
Mkks	Mkks	McKusick-Kaufman_Bardet-Biedl syndromes putative chaperonin	0.0627887	0.546877	0.353515	1.27767	0.827764	0.999912	0.0416545	1.02929	0.593646	0.86829	0.10234	1.07351
Nhsl2	Nhsl2	NHS-like protein 2	0.0258878	0.400352	0.352811	1.27705	0.0448405	0.999912	0.317885	1.2465	0.00333793	0.121206	0.465057	1.38037
Cbarp	Cbarp	Voltage-dependent calcium channel beta subunit-associated regulatory protein	0.14623	0.709766	0.352673	1.27692	0.341401	0.999912	0.232327	1.17473	0.748974	0.929046	-0.0789658	-1.05626
Alcam	Alcam	CD166 antigen	0.0352699	0.45094	0.352382	1.27667	0.337702	0.999912	0.161015	1.11807	0.0198164	0.226322	0.391077	1.31137
Hmgn2	Hmgn2	Non-histone chromosomal protein HMG-17	0.0632645	0.549227	0.35214	1.27645	0.495911	0.999912	0.129128	1.09363	0.0393386	0.295232	0.390749	1.31107
Lcp1	Lcp1	Plastin-2	0.0257699	0.400318	0.352077	1.2764	0.139862	0.999912	0.233135	1.17539	0.0236188	0.242476	0.357418	1.28113
Klra9	Klra9	Killer cell lectin-like receptor subfamily A member 9	0.388723	0.85145	0.35188	1.27622	0.584087	0.999912	0.226722	1.17017	0.459742	0.803567	0.307465	1.23753
Nod2	Nod2	Nucleotide-binding oligomerization domain-containing protein 2	0.0203093	0.360483	0.351875	1.27622	0.999875	0.999981	2.42093e-05	1.00002	0.79399	0.943995	0.040538	1.0285
Vav1	Vav1	Proto-oncogene vav	0.0394652	0.47141	0.351872	1.27622	0.148882	0.999912	0.246765	1.18654	0.010073	0.179393	0.439895	1.35651
Atp6v1c2	Atp6v1c2	V-type proton ATPase subunit C 2	0.459429	0.873229	0.35169	1.27605	0.680661	0.999912	0.197619	1.1468	0.247188	0.636933	0.552907	1.46704
Adrb2	Adrb2	Beta-2 adrenergic receptor	0.0483606	0.503415	0.351466	1.27586	0.0556292	0.999912	0.341006	1.26664	0.0279057	0.25657	0.391886	1.31211
Adgrg3	Adgrg3	Adhesion G protein-coupled receptor G3	0.0800599	0.597449	0.351331	1.27574	0.31898	0.999912	0.200166	1.14883	0.0190134	0.224321	0.470977	1.38605
Sh2d2a	Sh2d2a	SH2 domain-containing protein 2A	0.211734	0.770265	0.351168	1.27559	0.926454	0.999912	0.0262352	1.01835	0.716317	0.917717	0.103501	1.07438
Rac2	Rac2	Ras-related C3 botulinum toxin substrate 2	0.0817193	0.600194	0.350804	1.27527	0.548502	0.999912	0.120925	1.08743	0.126848	0.489121	0.307681	1.23772
Gm14410	Gm14410	#N/A	0.111619	0.657989	0.350769	1.27524	0.897613	0.999912	0.0288543	1.0202	0.860456	0.964191	-0.0397856	-1.02796
Slc5a11	Slc5a11	Sodium_myo-inositol cotransporter 2	0.351101	0.83702	0.350752	1.27523	0.424188	0.999912	0.302658	1.23341	0.103868	0.44959	0.613827	1.53031
Serpina3n	Serpina3n	Serine protease inhibitor A3N	0.289513	0.817292	0.350642	1.27513	0.191267	0.999912	0.432692	1.34975	0.827832	0.955552	0.0720528	1.05121
Nfe2	Nfe2	Transcription factor NF-E2 45 kDa subunit	0.0960737	0.635419	0.349971	1.27454	0.522676	0.999912	0.134452	1.09768	0.111286	0.462351	0.334942	1.26133
Cd300a	Cd300a	CMRF35-like molecule 8	0.029071	0.417593	0.349787	1.27437	0.187999	0.999912	0.211189	1.15764	0.0190098	0.224321	0.376231	1.29795
Mturn	Mturn	Maturin	0.12294	0.676523	0.349516	1.27413	0.0387603	0.999912	0.468373	1.38355	0.20348	0.590456	0.288365	1.22126
Cdk2ap2	Cdk2ap2	Cyclin-dependent kinase 2-associated protein 2	0.0160892	0.321718	0.349477	1.2741	0.4558	0.999912	0.108377	1.07802	0.0980886	0.438698	0.240407	1.18133
Sik1	Sik1	Serine_threonine-protein kinase SIK1	0.0616571	0.545864	0.349446	1.27407	0.0205914	0.96976	-0.434249	-1.35121	0.148393	0.516959	-0.271053	-1.20669
Adam32	Adam32	Disintegrin and metalloproteinase domain-containing protein 32	0.567365	0.89797	0.349171	1.27383	0.806983	0.999912	0.152297	1.11134	0.421138	0.780609	0.497104	1.41138
Ptprc	Ptprc	Receptor-type tyrosine-protein phosphatase C	0.0333386	0.440334	0.349096	1.27376	0.203054	0.999912	0.208855	1.15577	0.0175611	0.217971	0.389644	1.31007
Kirrel3	Kirrel3	Kin of IRRE-like protein 3	0.389995	0.85145	0.349055	1.27373	0.682818	0.999912	-0.171834	-1.12649	0.93777	0.985977	0.032778	1.02298
Sema4a	Sema4a	Semaphorin-4A	0.0355035	0.452069	0.349052	1.27372	0.188773	0.999912	0.218285	1.16335	0.0151275	0.205907	0.40349	1.3227
Tbkbp1	Tbkbp1	TANK-binding kinase 1-binding protein 1	0.000685367	0.0677767	0.348888	1.27358	0.118546	0.999912	0.161004	1.11806	0.00103042	0.0860877	0.338512	1.26445
Samd3	Samd3	Sterile alpha motif domain-containing protein 3	0.232806	0.780152	0.348676	1.27339	0.271922	0.999912	0.324011	1.25181	0.07132	0.384712	0.53119	1.44512
Cited2	Cited2	Cbp_p300-interacting transactivator 2	0.00314827	0.147178	0.348575	1.2733	0.21722	0.999912	0.14586	1.10639	0.00162595	0.096083	0.37242	1.29452
Chkb	Chkb	#N/A	0.249328	0.787313	0.348483	1.27322	0.379502	0.999912	0.272294	1.20773	0.670175	0.899984	-0.139794	-1.10175
Lpcat2	Lpcat2	Lysophosphatidylcholine acyltransferase 2	0.0179974	0.335852	0.348391	1.27314	0.106429	0.999912	0.238151	1.17948	0.00934994	0.173589	0.383428	1.30444
Wee1	Wee1	Wee1-like protein kinase	0.000311819	0.0457095	0.348288	1.27305	0.0023614	0.553671	0.294753	1.22668	0.0070681	0.159875	0.26184	1.19901
Pira2	Pira2	Paired-Ig-like receptor A2	0.0980302	0.638967	0.348262	1.27303	0.077595	0.999912	0.372061	1.2942	0.00938339	0.173988	0.547634	1.46169
Zswim5	Zswim5	Zinc finger SWIM domain-containing protein 5	0.132929	0.687135	0.348233	1.273	0.963085	0.999912	-0.0110462	-1.00769	0.543352	0.846373	0.14522	1.1059
Btg2	Btg2	Protein BTG2	0.103273	0.645537	0.348165	1.27294	0.993376	0.999912	-0.00177483	-1.00123	0.764316	0.933999	0.0640975	1.04543
Rhbdf2	Rhbdf2	Inactive rhomboid protein 2	0.00334234	0.150649	0.348005	1.2728	0.463092	0.999912	0.0872387	1.06233	0.041795	0.301976	0.24203	1.18266
Immp2l	Immp2l	Mitochondrial inner membrane protease subunit 2	0.227825	0.77815	0.347302	1.27218	0.322588	0.999912	0.285885	1.21916	0.371684	0.747637	0.258886	1.19655
1500009L16Rik	1500009L16Rik	#N/A	0.0275718	0.411089	0.347278	1.27216	0.964712	0.999912	-0.00715087	-1.00497	0.270165	0.659637	0.178138	1.13142
Fam227a	Fam227a	Family with sequence similarity 227, member A	0.0764651	0.588973	0.347155	1.27205	0.148816	0.999912	0.287409	1.22045	0.349514	0.729803	0.189448	1.14033
Msra	Msra	Mitochondrial peptide methionine sulfoxide reductase	0.00889345	0.239302	0.347093	1.272	0.0750517	0.999912	0.23654	1.17816	0.00712746	0.16039	0.357631	1.28132
Dmxl2	Dmxl2	DmX-like protein 2	0.00586146	0.196129	0.347077	1.27198	0.0113716	0.85974	0.319322	1.24774	0.00290081	0.114135	0.375991	1.29773
Rhof	Rhof	Rho-related GTP-binding protein RhoF	0.119996	0.671952	0.347035	1.27194	0.702559	0.999912	0.0854539	1.06102	0.225739	0.617965	0.271057	1.20669
Ccdc88b	Ccdc88b	Coiled-coil domain-containing protein 88B	0.0671369	0.559936	0.346848	1.27178	0.149425	0.999912	0.273217	1.2085	0.00600325	0.150464	0.5207	1.43465
Ankrd13d	Ankrd13d	Ankyrin repeat domain-containing protein 13D	0.052761	0.52014	0.346585	1.27155	0.170713	0.999912	0.246336	1.18619	0.0416868	0.301493	0.366513	1.28923
Macir	Macir	Macrophage immunometabolism regulator	0.0222081	0.375972	0.346342	1.27133	0.116812	0.999912	0.237717	1.17912	0.0541025	0.340471	0.292027	1.22436
Gfi1	Gfi1	Zinc finger protein Gfi-1	0.085852	0.610042	0.346121	1.27114	0.10502	0.999912	0.326999	1.2544	0.00178859	0.097522	0.629683	1.54723
Cebpzos	Cebpzos	Protein CEBPZOS	0.273559	0.809266	0.346027	1.27106	0.907103	0.999912	0.0372738	1.02617	0.624229	0.881993	-0.157956	-1.11571
Anxa3	Anxa3	Annexin A3	0.00485819	0.179703	0.345989	1.27102	0.0010012	0.395037	0.404414	1.32355	0.00182543	0.09756	0.383375	1.30439
Agbl1	Agbl1	Cytosolic carboxypeptidase 4	0.457423	0.872573	0.345866	1.27091	0.183163	0.999912	0.619411	1.53625	0.949531	0.987928	-0.0296915	-1.02079
Serpina3c	Serpina3c	Serine protease inhibitor A3C	0.268612	0.807849	0.34569	1.27076	0.0255539	0.999912	0.697435	1.62162	0.0733586	0.38906	0.560079	1.47435
Mgl2	Mgl2	Macrophage galactose N-acetyl-galactosamine specific lectin 2 isoform i	0.0196151	0.352901	0.345348	1.27046	0.00572776	0.717797	0.409873	1.32857	0.00792337	0.165324	0.394989	1.31493
Zfp300	Zfp300	Zinc finger protein 300	0.250621	0.787955	0.344857	1.27003	0.663087	0.999912	0.132978	1.09656	0.999948	0.999948	2.01061e-05	1.00001
Mrm1	Mrm1	rRNA methyltransferase 1, mitochondrial	0.0211898	0.365825	0.344624	1.26982	0.277426	0.999912	0.162906	1.11954	0.0941341	0.43154	0.251245	1.19023
Zfp773	Zfp773	Zinc finger protein 773	0.122579	0.676217	0.344347	1.26958	0.338415	0.999912	0.216023	1.16153	0.0282188	0.257062	0.49336	1.40772
Trpm1	Trpm1	Transient receptor potential cation channel subfamily M member 1	0.436518	0.868261	0.34433	1.26956	0.720099	0.999912	-0.162533	-1.11925	0.269563	0.65959	0.492263	1.40665
Wnk3	Wnk3	Serine_threonine-protein kinase WNK3	0.451637	0.870471	0.343768	1.26907	0.492053	0.999912	0.31505	1.24405	0.583118	0.863459	0.252682	1.19142
Klhl6	Klhl6	Kelch-like protein 6	0.0649428	0.553425	0.343759	1.26906	0.659904	0.999912	0.0820321	1.05851	0.0894495	0.420924	0.316552	1.24535
Lamc3	Lamc3	Laminin subunit gamma-3	0.294257	0.819395	0.343738	1.26904	0.121082	0.999912	0.50894	1.423	0.00337932	0.121899	0.956805	1.94101
Il17ra	Il17ra	Interleukin-17 receptor A	0.027772	0.41154	0.343646	1.26896	0.043425	0.999912	0.315489	1.24443	0.00451635	0.136643	0.443617	1.36001
Gpr137c	Gpr137c	G protein-coupled receptor 137C	0.00753548	0.223102	0.343479	1.26881	0.238339	0.999912	0.155424	1.11375	0.000370339	0.0572725	0.465357	1.38066
Prr36	Prr36	Proline-rich 36	0.475757	0.876975	0.343442	1.26878	0.861225	0.999912	-0.0860225	-1.06144	0.697761	0.912491	0.190344	1.14104
1700001K19Rik	1700001K19Rik	RIKEN cDNA 1700001K19 gene	0.269708	0.808091	0.343385	1.26873	0.745118	0.999912	0.102467	1.07361	0.493135	0.822409	0.216416	1.16184
Ly6g5b	Ly6g5b	Lymphocyte antigen 6 complex locus protein G5b	0.160972	0.730127	0.343267	1.26863	0.774086	0.999912	0.0711297	1.05054	0.41419	0.777214	0.202566	1.15074
Ddb2	Ddb2	DNA damage-binding protein 2	0.00172462	0.110444	0.343134	1.26851	0.047749	0.999912	0.221472	1.16592	0.11471	0.46791	0.179236	1.13228
Calcr	Calcr	Calcitonin receptor	0.525246	0.888572	0.343005	1.2684	0.584336	0.999912	0.297097	1.22867	0.162736	0.538448	-0.790847	-1.73009
Cryba4	Cryba4	Beta-crystallin A4	0.191936	0.753543	0.342804	1.26822	0.710971	0.999912	0.0997554	1.07159	0.290964	0.678549	0.284154	1.2177
Sncg	Sncg	Gamma-synuclein	0.485584	0.879509	0.34263	1.26807	0.0785371	0.999912	0.8642	1.82033	0.24285	0.632212	0.573914	1.48856
Zbtb42	Zbtb42	Zinc finger and BTB domain-containing protein 42	0.0011558	0.0952461	0.34246	1.26792	0.0716017	0.999912	0.191501	1.14195	0.0648441	0.369996	0.197092	1.14638
Hoxb4	Hoxb4	Homeobox protein Hox-B4	0.07041	0.571442	0.342412	1.26787	0.343155	0.999912	-0.182808	-1.13509	0.0809194	0.404792	0.333374	1.25996
Tmsb4x	Tmsb4x	Thymosin beta-4	0.00424957	0.165177	0.341914	1.26744	0.250431	0.999912	0.137453	1.09996	0.0280341	0.25657	0.262736	1.19975
Napsa	Napsa	Napsin-A	0.0685881	0.564089	0.341824	1.26736	0.891296	0.999912	0.0256823	1.01796	0.109712	0.458562	0.300502	1.23157
Ifi213	Ifi213	Interferon-activated gene 213	0.158115	0.724629	0.341618	1.26718	0.432676	0.999912	0.19084	1.14143	0.670662	0.900125	0.103836	1.07463
Pou3f1	Pou3f1	POU domain, class 3, transcription factor 1	0.62407	0.915083	0.34159	1.26715	0.069763	0.999912	1.25575	2.38791	0.801955	0.947653	0.176319	1.13
Cebpg	Cebpg	CCAAT_enhancer-binding protein gamma	0.000248088	0.0409825	0.341502	1.26708	0.671406	0.999912	0.0396587	1.02787	0.862642	0.964825	-0.0162007	-1.01129
Nlgn3	Nlgn3	Neuroligin-3	0.436926	0.868261	0.341437	1.26702	0.708638	0.999912	0.168049	1.12354	0.605106	0.873007	0.234258	1.1763
Serpina1e	Serpina1e	Alpha-1-antitrypsin 1-5	0.504682	0.884281	0.341064	1.26669	0.220663	0.999912	0.625983	1.54326	0.0603424	0.357894	0.95903	1.944
Tekt1	Tekt1	Tektin-1	0.524264	0.888512	0.340766	1.26643	0.720649	0.999912	-0.192364	-1.14263	0.799293	0.946262	0.136597	1.09931
Spag1	Spag1	Sperm-associated antigen 1	0.108923	0.654305	0.340262	1.26599	0.636226	0.999912	0.101688	1.07303	0.967888	0.993207	-0.0087377	-1.00607
Cpne3	Cpne3	Copine-3	0.00465457	0.17439	0.339957	1.26572	0.0046616	0.697435	0.340096	1.26584	0.00117312	0.0900328	0.390196	1.31057
Cyba	Cyba	Cytochrome b-245 light chain	0.0433471	0.48696	0.339374	1.26521	0.311008	0.999912	0.170214	1.12523	0.0282675	0.257062	0.368539	1.29105
Ccnt1	Ccnt1	Cyclin-T1	0.0156953	0.317432	0.339367	1.2652	0.748529	0.999912	0.0451146	1.03177	0.51411	0.835607	0.0918649	1.06575
Tnfrsf1b	Tnfrsf1b	Tumor necrosis factor receptor superfamily member 1B	0.000719385	0.0706601	0.339212	1.26507	0.144227	0.999912	0.146717	1.10705	0.187986	0.572185	0.132403	1.09612
Madd	Madd	MAP kinase-activating death domain protein	0.00970174	0.246284	0.339087	1.26496	0.0551082	0.999912	0.251781	1.19068	0.00709832	0.16023	0.353507	1.27766
Marveld2	Marveld2	MARVEL domain-containing protein 2	0.130468	0.682112	0.33891	1.2648	0.54031	0.999912	0.140357	1.10218	0.0344212	0.278362	0.48042	1.39515
Aldh3a1	Aldh3a1	Aldehyde dehydrogenase, dimeric NADP-preferring	0.194342	0.755388	0.338256	1.26423	0.159996	0.999912	0.367689	1.29028	0.150868	0.520077	0.377182	1.2988
Tincr	Tincr	TINCR ubiquitin domain-containing	0.193174	0.754712	0.338238	1.26421	0.305373	0.999912	-0.276095	-1.21091	0.777747	0.938653	0.0753536	1.05362
Tal2	Tal2	T-cell acute lymphocytic leukemia protein 2 homolog	0.262095	0.801321	0.338132	1.26412	0.556887	0.999912	0.180632	1.13338	0.374931	0.749738	0.27409	1.20923
Cmtm6	Cmtm6	CKLF-like MARVEL transmembrane domain-containing protein 6	0.000767391	0.0740094	0.338039	1.26404	0.000965499	0.395037	0.331816	1.2586	0.00147139	0.0934044	0.319894	1.24824
Slc31a2	Slc31a2	Probable low affinity copper uptake protein 2	0.00556912	0.192758	0.337317	1.26341	0.0163951	0.91482	0.292634	1.22487	0.0148109	0.204589	0.297538	1.22905
Rassf7	Rassf7	Ras association domain-containing protein 7	0.165671	0.732622	0.337058	1.26318	0.976733	0.999912	-0.00713642	-1.00496	0.121982	0.481599	0.377428	1.29902
Omp	Omp	Olfactory marker protein	0.143518	0.706391	0.337043	1.26317	0.195525	0.999912	0.302056	1.2329	0.156814	0.529312	0.332901	1.25954
Mfsd13a	Mfsd13a	Transmembrane protein 180	0.0478591	0.502604	0.336934	1.26307	0.521757	0.999912	0.109491	1.07885	0.0325887	0.270246	0.364975	1.28786
Hlx	Hlx	H2.0-like homeobox protein	0.0304777	0.425243	0.336387	1.26259	0.201749	0.999912	0.198893	1.14782	0.0108917	0.184306	0.396618	1.31642
Gramd1a	Gramd1a	Protein Aster-A	0.000127574	0.0276798	0.336364	1.26257	0.348103	0.999912	0.0826753	1.05898	0.151632	0.520719	0.126477	1.09162
Rbm47	Rbm47	RNA-binding protein 47	0.000768757	0.0740094	0.336296	1.26251	0.259222	0.999912	0.114486	1.08259	0.049754	0.326901	0.199762	1.14851
Amer2	Amer2	APC membrane recruitment protein 2	0.0612967	0.543999	0.336134	1.26237	0.0169844	0.938794	0.429381	1.34666	0.00210351	0.101591	0.553415	1.46756
Pou3f3	Pou3f3	POU domain, class 3, transcription factor 3	0.46196	0.873662	0.335692	1.26198	0.906664	0.999912	-0.0553297	-1.0391	0.83458	0.956805	-0.100039	-1.0718
Cd7	Cd7	T-cell antigen CD7	0.179933	0.744027	0.335584	1.26189	0.823956	0.999912	0.0561119	1.03966	0.135001	0.500132	0.376045	1.29778
Pla2g3	Pla2g3	Group 3 secretory phospholipase A2	0.366133	0.843952	0.335482	1.2618	0.437136	0.999912	-0.301474	-1.2324	0.331817	0.71597	0.36629	1.28903
Cd3d	Cd3d	T-cell surface glycoprotein CD3 delta chain	0.133237	0.687339	0.335475	1.26179	0.144913	0.999912	0.327284	1.25465	0.280377	0.668912	0.243746	1.18406
Card6	Card6	Caspase recruitment domain family, member 6	0.0336228	0.441132	0.335304	1.26164	0.253523	0.999912	0.180915	1.1336	0.100883	0.44331	0.260205	1.19765
Lamp3	Lamp3	Lysosome-associated membrane glycoprotein 3	0.443938	0.8686	0.335006	1.26138	0.541773	0.999912	0.269378	1.20529	0.178959	0.559226	0.590685	1.50596
Spats1	Spats1	Spermatogenesis-associated serine-rich protein 1	0.41012	0.859119	0.334874	1.26127	0.578758	0.999912	-0.237897	-1.17927	0.543123	0.846373	0.254598	1.193
Clic5	Clic5	Chloride intracellular channel protein 5	0.35402	0.83863	0.334156	1.26064	0.0202213	0.96976	0.837238	1.78663	0.0982364	0.438795	0.596155	1.51168
Nrros	Nrros	Transforming growth factor beta activator LRRC33	0.0331571	0.439385	0.333978	1.26048	0.659819	0.999912	0.0690717	1.04904	0.10035	0.442546	0.257839	1.19569
C1galt1c1	C1galt1c1	C1GALT1-specific chaperone 1	0.00235122	0.12549	0.333648	1.2602	0.240994	0.999912	0.129383	1.09383	0.0654293	0.371575	0.203604	1.15157
Cnmd	Cnmd	Leukocyte cell-derived chemotaxin 1	0.635397	0.917624	0.333563	1.26012	0.762409	0.999912	0.212715	1.15887	0.613738	0.877458	0.355147	1.27912
Tmem40	Tmem40	Transmembrane protein 40	0.0841376	0.607303	0.333502	1.26007	0.438845	0.999912	0.149679	1.10932	0.0399468	0.297189	0.397085	1.31684
Ccdc63	Ccdc63	Coiled-coil domain-containing protein 63	0.175699	0.742979	0.333475	1.26004	0.898945	0.999912	0.0324627	1.02276	0.0886164	0.419751	0.428229	1.34558
Lta	Lta	Lymphotoxin-alpha	0.454164	0.871378	0.333464	1.26003	0.898313	0.999912	-0.0586358	-1.04148	0.748721	0.929046	-0.149363	-1.10908
Lgi1	Lgi1	Leucine-rich glioma-inactivated protein 1	0.42879	0.866364	0.333191	1.2598	0.705161	0.999912	-0.163439	-1.11995	0.525847	0.840858	0.271187	1.2068
Foxp3	Foxp3	Forkhead box protein P3	0.215715	0.772822	0.333075	1.2597	0.624622	0.999912	-0.138051	-1.10042	0.857692	0.963283	0.0505552	1.03566
Nkg7	Nkg7	Protein NKG7	0.234898	0.781065	0.333061	1.25968	0.722698	0.999912	0.0995817	1.07146	0.0971847	0.437391	0.465288	1.38059
Mfsd6	Mfsd6	Major facilitator superfamily domain-containing protein 6	0.000322255	0.0458873	0.33298	1.25961	0.00106099	0.395037	0.303994	1.23456	0.00715731	0.160564	0.250439	1.18957
Pck1	Pck1	Phosphoenolpyruvate carboxykinase, cytosolic [GTP]	0.50545	0.88464	0.332758	1.25942	0.475817	0.999912	0.356359	1.28019	0.403675	0.770007	0.417383	1.3355
Chrna5	Chrna5	Neuronal acetylcholine receptor subunit alpha-5	0.646191	0.921662	0.332751	1.25941	0.371629	0.999912	0.645495	1.56428	0.774503	0.937164	0.213826	1.15976
Nap1l3	Nap1l3	Nucleosome assembly protein 1-like 3	0.291382	0.817292	0.331996	1.25875	0.176009	0.999912	0.42856	1.34589	0.0932395	0.429825	0.533407	1.44734
Siglece	Siglece	Sialic acid-binding Ig-like lectin 12	0.0852275	0.609421	0.331759	1.25855	0.0790534	0.999912	0.338758	1.26467	0.00558529	0.147114	0.534496	1.44844
Klrb1f	Klrb1f	Killer cell lectin-like receptor subfamily B member 1F	0.14961	0.714789	0.331527	1.25834	0.108294	0.999912	0.370575	1.29287	0.0126143	0.192709	0.575309	1.49
Dapp1	Dapp1	Dual adapter for phosphotyrosine and 3-phosphotyrosine and 3-phosphoinositide	0.0633398	0.5493	0.331423	1.25825	0.73595	0.999912	0.060272	1.04266	0.0948855	0.432941	0.298449	1.22982
Rhou	Rhou	Rho-related GTP-binding protein RhoU	0.0101461	0.252347	0.331339	1.25818	0.131566	0.999912	0.19473	1.14451	0.0870283	0.417759	0.221176	1.16568
Il22ra2	Il22ra2	Interleukin-22 receptor subunit alpha-2	0.508118	0.88464	0.331214	1.25807	0.459006	0.999912	0.37265	1.29473	0.172637	0.550508	0.683665	1.60621
Cep19	Cep19	Centrosomal protein of 19 kDa	0.00111766	0.094234	0.331083	1.25796	0.0514698	0.999912	0.198981	1.14789	0.0671923	0.375249	0.187628	1.13889
Pdzd8	Pdzd8	PDZ domain-containing protein 8	0.00364316	0.156831	0.330432	1.25739	0.051532	0.999912	0.221587	1.16602	0.0147539	0.204589	0.277651	1.21222
Gpsm3	Gpsm3	G-protein-signaling modulator 3	0.050397	0.511515	0.330317	1.25729	0.203881	0.999912	0.214729	1.16049	0.0312098	0.266567	0.364119	1.2871
Trim65	Trim65	Tripartite motif-containing protein 65	0.00629213	0.201658	0.330224	1.25721	0.215305	0.999912	0.150979	1.11032	0.0316627	0.2681	0.262144	1.19926
Mogat2	Mogat2	#N/A	0.12784	0.678498	0.330189	1.25718	0.243275	0.999912	0.25366	1.19223	0.0168822	0.2149	0.518983	1.43295
Atp10d	Atp10d	Phospholipid-transporting ATPase VD	0.0317785	0.431742	0.329702	1.25675	0.644211	0.999912	0.0713363	1.05069	0.0284201	0.257067	0.338061	1.26406
Slc15a4	Slc15a4	Solute carrier family 15 member 4	7.68261e-05	0.0195933	0.329698	1.25675	0.00412205	0.673283	0.240404	1.18132	0.000455707	0.0613391	0.294371	1.22635
Dgkg	Dgkg	Diacylglycerol kinase gamma	0.0967061	0.635419	0.329671	1.25673	0.0585919	0.999912	0.376063	1.2978	0.00965175	0.176045	0.514776	1.42877
Gfod1	Gfod1	Glucose-fructose oxidoreductase domain-containing protein 1	0.0160741	0.321718	0.329414	1.2565	0.294972	0.999912	0.143816	1.10482	0.142848	0.510349	0.201432	1.14984
9530077C05Rik	9530077C05Rik	#N/A	0.117834	0.666358	0.328874	1.25603	0.659978	0.999912	0.0934766	1.06694	0.0249527	0.246358	0.47405	1.389
Tmem42	Tmem42	Transmembrane protein 42	0.141856	0.703967	0.328755	1.25593	0.690302	0.999912	0.0899836	1.06436	0.847391	0.960189	0.043682	1.03074
Arhgap25	Arhgap25	Rho GTPase-activating protein 25	0.0679721	0.561745	0.328723	1.2559	0.439344	0.999912	0.139419	1.10146	0.0958805	0.435159	0.30022	1.23133
Mroh2a	Mroh2a	Maestro heat-like repeat-containing protein family member 2A	0.0874953	0.611763	0.328716	1.2559	0.827149	0.999912	-0.0421491	-1.02965	0.459086	0.802869	0.14289	1.10411
Pycard	Pycard	Apoptosis-associated speck-like protein containing a CARD	0.0323403	0.434101	0.328436	1.25565	0.592326	0.999912	0.0826443	1.05896	0.264694	0.654084	0.172335	1.12688
Ppl	Ppl	Periplakin	0.514145	0.887338	0.328419	1.25564	0.0268224	0.999912	1.11383	2.1642	0.135733	0.500928	0.751006	1.68297
Trim25	Trim25	E3 ubiquitin_ISG15 ligase TRIM25	0.0519655	0.516673	0.328412	1.25563	0.368926	0.999912	0.151942	1.11106	0.228562	0.61965	0.203668	1.15162
Kctd4	Kctd4	BTB_POZ domain-containing protein KCTD4	0.516989	0.887461	0.328088	1.25535	0.417075	0.999912	0.412357	1.33086	0.780721	0.939856	-0.14459	-1.10542
Cnn2	Cnn2	Calponin-2	0.0271408	0.407969	0.328033	1.2553	0.283282	0.999912	0.159337	1.11677	0.0327818	0.270617	0.317013	1.24575
Sap30	Sap30	Histone deacetylase complex subunit SAP30	0.0692706	0.567506	0.327939	1.25522	0.437492	0.999912	0.140702	1.10244	0.170997	0.547407	0.248242	1.18776
Slc25a45	Slc25a45	Solute carrier family 25 member 45	0.0294985	0.418379	0.327714	1.25502	0.177221	0.999912	0.203588	1.15156	0.0282272	0.257062	0.331132	1.258
Gab3	Gab3	GRB2-associated-binding protein 3	0.0718524	0.576127	0.327437	1.25478	0.967119	0.999912	0.00761504	1.00529	0.281071	0.669057	0.199001	1.1479
Slc25a34	Slc25a34	Solute carrier family 25 member 34	0.584717	0.902846	0.327066	1.25446	0.575302	0.999912	-0.336602	-1.26278	0.658617	0.895633	-0.265596	-1.20213
Elf4	Elf4	ETS-related transcription factor Elf-4	0.00850216	0.236363	0.326582	1.25404	0.292062	0.999912	0.130926	1.095	0.128299	0.491718	0.189059	1.14002
Rgs19	Rgs19	Regulator of G-protein signaling 19	0.0296367	0.419503	0.326236	1.25374	0.0541351	0.999912	0.289069	1.22185	0.0105325	0.182546	0.384029	1.30498
Themis2	Themis2	Protein THEMIS2	0.0519481	0.516673	0.325929	1.25347	0.514771	0.999912	0.109385	1.07877	0.0405419	0.298806	0.343851	1.26914
Zfp712	Zfp712	Zinc finger protein 712	0.0655668	0.555272	0.325866	1.25342	0.324589	0.999912	0.177296	1.13076	0.979866	0.995201	0.00462819	1.00321
Tmem50b	Tmem50b	Transmembrane protein 50B	0.00173303	0.110496	0.325595	1.25318	0.0523806	0.999912	0.202063	1.15034	0.0111813	0.185076	0.264429	1.20116
Xlr4c	Xlr4c	X-linked lymphocyte-regulated 4C	0.436439	0.868261	0.325563	1.25315	0.974944	0.999912	0.0133632	1.00931	0.710016	0.916059	-0.16042	-1.11761
Ero1a	Ero1a	ERO1-like protein alpha	0.0146856	0.302814	0.325486	1.25309	0.174563	0.999912	0.181365	1.13396	0.0143442	0.202115	0.327115	1.2545
Glrx	Glrx	Glutaredoxin-1	0.0584229	0.537299	0.325286	1.25291	0.247704	0.999912	0.198852	1.14778	0.0192917	0.225688	0.402479	1.32178
Chml	Chml	Rab proteins geranylgeranyltransferase component A 2	0.0241752	0.390483	0.324636	1.25235	0.281052	0.999912	0.156194	1.11434	0.735913	0.924499	0.0491236	1.03464
Zpbp2	Zpbp2	Zona pellucida-binding protein 2	0.332782	0.833308	0.324537	1.25226	0.5762	0.999912	0.19103	1.14158	0.656031	0.894464	0.154274	1.11286
N4bp1	N4bp1	NEDD4-binding protein 1	1.53032e-06	0.00139039	0.324433	1.25217	0.000742348	0.359717	0.228502	1.17162	0.000213477	0.0449479	0.251255	1.19024
Ripor2	Ripor2	Rho family-interacting cell polarization regulator 2	0.0825967	0.603068	0.324172	1.25195	0.420884	0.999912	0.150391	1.10987	0.0743847	0.391324	0.333374	1.25996
Mis12	Mis12	Protein MIS12 homolog	0.0168147	0.327542	0.324109	1.25189	0.600595	0.999912	0.0711745	1.05057	0.480525	0.815492	0.0959998	1.06881
Vsig2	Vsig2	V-set and immunoglobulin domain-containing protein 2	0.206772	0.765429	0.323626	1.25147	0.286901	0.999912	-0.280006	-1.2142	0.450014	0.79791	0.196497	1.14591
Ppp1r18	Ppp1r18	Phostensin	0.00588332	0.196129	0.322901	1.25084	0.336565	0.999912	0.112777	1.08131	0.0991785	0.440366	0.19355	1.14357
Kng1	Kng1	Kininogen-1	0.284034	0.816029	0.322731	1.2507	0.372519	0.999912	0.269165	1.20511	0.443634	0.793506	0.231587	1.17413
Hspa8	Hspa8	Heat shock cognate 71 kDa protein	0.000503616	0.0562331	0.322372	1.25038	0.201167	0.999912	0.118484	1.08559	0.0560036	0.345553	0.177155	1.13065
Trim36	Trim36	E3 ubiquitin-protein ligase Trim36	0.0440254	0.488875	0.322217	1.25025	0.21197	0.999912	0.20245	1.15065	0.571922	0.858533	-0.0937964	-1.06717
Socs4	Socs4	#N/A	0.00201936	0.118212	0.32218	1.25022	0.112881	0.999912	0.165864	1.12184	0.661557	0.897448	0.0459056	1.03233
Zscan29	Zscan29	Zinc finger SCAN domains 29	0.000380694	0.0509731	0.321931	1.25	0.0170702	0.939963	0.217242	1.16251	0.00302746	0.116282	0.270591	1.2063
Tnfaip8	Tnfaip8	Tumor necrosis factor alpha-induced protein 8	0.0409591	0.476719	0.321787	1.24988	0.31745	0.999912	0.157542	1.11539	0.0796887	0.401816	0.27621	1.21101
Socs1	Socs1	Suppressor of cytokine signaling 1	0.346667	0.836357	0.321737	1.24983	0.88599	0.999912	0.0491289	1.03464	0.848968	0.960422	-0.0653557	-1.04634
Traf3ip3	Traf3ip3	TRAF3-interacting JNK-activating modulator	0.107468	0.652001	0.32172	1.24982	0.470725	0.999912	0.144361	1.10524	0.0488349	0.323323	0.394165	1.31418
G6pdx	G6pdx	Glucose-6-phosphate 1-dehydrogenase X	0.0401264	0.473472	0.321536	1.24966	0.131377	0.999912	0.236432	1.17808	0.0181734	0.220925	0.370183	1.29252
AB124611	AB124611	Protein HIDE1	0.0764186	0.588973	0.321497	1.24963	0.321583	0.999912	0.179969	1.13286	0.038421	0.291468	0.375881	1.29763
Siglecf	Siglecf	Sialic acid-binding Ig-like lectin 5	0.123341	0.676523	0.321267	1.24943	0.758986	0.999912	0.0643351	1.0456	0.0028941	0.114135	0.621759	1.53875
H2-Ob	H2-Ob	Histocompatibility 2, O region beta locus	0.162691	0.730942	0.320921	1.24913	0.578076	0.999912	-0.128087	-1.09284	0.566862	0.856982	0.131844	1.09569
Nat2	Nat2	Arylamine N-acetyltransferase 2	0.0563871	0.530207	0.32067	1.24891	0.585194	0.999912	0.0923164	1.06608	0.225631	0.61789	0.205123	1.15278
Fam107a	Fam107a	Actin-associated protein FAM107A	0.404398	0.857457	0.320594	1.24884	0.414668	0.999912	-0.321039	-1.24923	0.61877	0.88024	0.193767	1.14375
B4galt3	B4galt3	Beta-1,4-galactosyltransferase 3	0.0700443	0.571399	0.320426	1.2487	0.438199	0.999912	0.137492	1.09999	0.0675685	0.375867	0.324137	1.25192
Vax2	Vax2	Ventral anterior homeobox 2	0.644185	0.920865	0.320311	1.2486	0.286538	0.999912	-0.759244	-1.6926	0.135224	0.500444	-1.08297	-2.1184
Nbeal2	Nbeal2	Neurobeachin-like protein 2	0.0395983	0.471837	0.320113	1.24843	0.0355925	0.999912	0.326991	1.25439	0.00036834	0.0572725	0.554167	1.46832
G0s2	G0s2	G0_G1 switch protein 2	0.0729674	0.581395	0.319346	1.24776	0.283716	0.999912	0.191408	1.14188	0.398717	0.766218	0.150937	1.11029
Pacsin1	Pacsin1	Protein kinase C and casein kinase substrate in neurons protein 1	0.0715001	0.575519	0.318859	1.24734	0.853387	0.999912	-0.0332646	-1.02333	0.0694246	0.380266	0.324829	1.25252
Pgd	Pgd	6-phosphogluconate dehydrogenase, decarboxylating	0.0260775	0.401313	0.318568	1.24709	0.183542	0.999912	0.190453	1.14112	0.0237404	0.242697	0.323842	1.25166
Slc18a2	Slc18a2	Synaptic vesicular amine transporter	0.083563	0.605974	0.318484	1.24702	0.950595	0.999912	0.0114846	1.00799	0.14748	0.515172	0.268139	1.20425
Lbhd1	Lbhd1	#N/A	0.145074	0.708785	0.318421	1.24697	0.562148	0.999912	-0.128566	-1.09321	0.767333	0.935503	-0.065818	-1.04668
Lcat	Lcat	Phosphatidylcholine-sterol acyltransferase	0.0769603	0.588973	0.31807	1.24666	0.00273092	0.588378	-0.583973	-1.49897	0.0766489	0.396246	-0.34313	-1.26851
Rhog	Rhog	Rho-related GTP-binding protein RhoG	0.032476	0.435118	0.317606	1.24626	0.457673	0.999912	0.110357	1.0795	0.0747908	0.391796	0.26476	1.20144
Mvd	Mvd	Diphosphomevalonate decarboxylase	0.011172	0.268475	0.317587	1.24624	0.443568	0.999912	0.0965571	1.06922	0.0161313	0.211452	0.303016	1.23372
Ctsg	Ctsg	Cathepsin G	0.148907	0.714151	0.317528	1.24619	0.648227	0.999912	0.100395	1.07207	0.0752067	0.392842	0.391486	1.31174
Hmgn2-ps	Hmgn2-ps	#N/A	0.0664195	0.558439	0.317312	1.24601	0.208278	0.999912	0.217588	1.16279	0.0225201	0.238473	0.394513	1.3145
Tlr8	Tlr8	Toll-like receptor 8	0.00258653	0.131423	0.317308	1.246	0.000456332	0.273785	0.370468	1.29277	0.000283562	0.0508906	0.384903	1.30577
Efnb3	Efnb3	Ephrin-B3	0.239049	0.781285	0.31721	1.24592	0.599685	0.999912	-0.144021	-1.10498	0.510654	0.83284	-0.181814	-1.13431
Unc119	Unc119	Protein unc-119 homolog A	0.0641556	0.550362	0.317074	1.2458	0.422383	0.999912	0.137572	1.10005	0.0246132	0.246098	0.385288	1.30612
Plagl2	Plagl2	PLAGL2	0.0818471	0.600194	0.316872	1.24563	0.656154	0.999912	0.0811698	1.05788	0.407242	0.771895	0.151133	1.11044
Ap1s3	Ap1s3	AP-1 complex subunit sigma-3	0.298275	0.819663	0.316738	1.24551	0.464636	0.999912	0.223216	1.16733	0.336903	0.719625	0.293378	1.22551
Slc9a3r1	Slc9a3r1	Na(+)_H(+) exchange regulatory cofactor NHE-RF1	0.0258271	0.400318	0.316653	1.24544	0.140365	0.999912	0.209645	1.1564	0.0282511	0.257062	0.311981	1.24141
N4bp2l1	N4bp2l1	NEDD4-binding protein 2-like 1	0.0521835	0.517457	0.31653	1.24533	0.876581	0.999912	0.0253956	1.01776	0.105337	0.451399	0.2647	1.20139
Stk26	Stk26	Serine_threonine-protein kinase 26	0.0607289	0.542603	0.316494	1.2453	0.278923	0.999912	0.182907	1.13517	0.0343528	0.27821	0.357433	1.28114
Mfsd14a	Mfsd14a	Hippocampus abundant transcript 1 protein	6.14507e-06	0.00319039	0.316429	1.24524	0.361575	0.999912	0.0647483	1.0459	0.0481335	0.321118	0.140702	1.10244
Itpripl1	Itpripl1	Inositol 1,4,5-trisphosphate receptor-interacting protein-like 1	0.05516	0.52375	0.316368	1.24519	0.792582	0.999912	0.0435546	1.03065	0.511384	0.833619	0.108872	1.07839
Cfap52	Cfap52	Cilia- and flagella-associated protein 52	0.455488	0.871378	0.315737	1.24465	0.647305	0.999912	0.194889	1.14464	0.929718	0.984915	-0.0379366	-1.02664
Klrk1	Klrk1	NKG2-D type II integral membrane protein	0.104292	0.645929	0.31569	1.24461	0.119353	0.999912	0.304017	1.23458	0.0698216	0.381578	0.354714	1.27873
Mgst1	Mgst1	Microsomal glutathione S-transferase 1	0.0088757	0.239302	0.315572	1.2445	0.0510894	0.999912	0.235465	1.17729	0.021293	0.232734	0.278072	1.21257
Msc	Msc	Musculin	0.536336	0.892563	0.315552	1.24449	0.686474	0.999912	0.208195	1.15524	0.539108	0.845431	0.317468	1.24614
Tnfrsf25	Tnfrsf25	Tumor necrosis factor receptor superfamily, member 25	0.211196	0.769087	0.315467	1.24441	0.409673	0.999912	0.209369	1.15618	0.647805	0.891197	-0.117408	-1.08478
Ms4a4c	Ms4a4c	MS4A4C protein	0.129856	0.681451	0.315422	1.24438	0.212297	0.999912	0.260148	1.1976	0.0849359	0.414128	0.359461	1.28295
Tpd52	Tpd52	Tumor protein D52	0.00153248	0.104667	0.315408	1.24436	0.158282	0.999912	0.140691	1.10243	0.00233862	0.105579	0.303503	1.23414
Syn3	Syn3	Synapsin-3	0.306816	0.823115	0.315317	1.24428	0.103657	0.999912	-0.539288	-1.45325	0.0359443	0.284753	0.649757	1.5689
Ffar2	Ffar2	Free fatty acid receptor 2	0.131466	0.684254	0.315259	1.24424	0.549128	0.999912	0.125418	1.09082	0.0693928	0.380266	0.380018	1.30136
Hs3st3b1	Hs3st3b1	Heparan sulfate glucosamine 3-O-sulfotransferase 3B1	0.295598	0.819641	0.315004	1.24402	0.728494	0.999912	-0.105452	-1.07583	0.897319	0.975144	-0.0392696	-1.02759
Aqp9	Aqp9	Aquaporin-9	0.134187	0.687354	0.314908	1.24393	0.411101	0.999912	0.172991	1.12739	0.0351676	0.280588	0.443193	1.35961
Milr1	Milr1	Allergin-1	0.0772855	0.589124	0.314781	1.24382	0.118013	0.999912	0.279078	1.21342	0.0171597	0.216616	0.425565	1.3431
Aoc2	Aoc2	Retina-specific copper amine oxidase	0.148993	0.714151	0.314527	1.2436	0.382947	0.999912	0.190639	1.14127	0.278948	0.667699	0.236799	1.17838
Rpl24	Rpl24	60S ribosomal protein L24	0.490543	0.881054	0.31448	1.24356	0.897389	0.999912	-0.0601417	-1.04257	0.775589	0.937686	0.132835	1.09645
Cln3	Cln3	Battenin	0.00594017	0.196255	0.314461	1.24355	0.173596	0.999912	0.156004	1.1142	0.00170766	0.0967872	0.359528	1.28301
Gpank1	Gpank1	G patch domain and ankyrin repeat-containing protein 1	0.0309732	0.426788	0.314223	1.24334	0.374385	0.999912	0.130165	1.09442	0.130903	0.495299	0.221634	1.16605
Irak2	Irak2	Interleukin-1 receptor-associated kinase-like 2	0.00460019	0.172798	0.314159	1.24329	0.250706	0.999912	0.127978	1.09276	0.0636079	0.365626	0.206924	1.15422
Fcer1a	Fcer1a	High affinity immunoglobulin epsilon receptor subunit alpha	0.157564	0.72437	0.314071	1.24321	0.312498	0.999912	0.225556	1.16923	0.031827	0.2681	0.478735	1.39352
Fam184b	Fam184b	Protein FAM184B	0.552388	0.894217	0.314053	1.2432	0.703153	0.999912	0.204409	1.15221	0.647865	0.891197	0.246577	1.18639
P2ry14	P2ry14	P2Y purinoceptor 14	0.313353	0.825649	0.314044	1.24319	0.64684	0.999912	-0.143631	-1.10468	0.288749	0.676506	0.33152	1.25834
Rassf4	Rassf4	Ras association domain-containing protein 4	0.015222	0.30992	0.313982	1.24313	0.018028	0.942437	0.306155	1.23641	0.00276616	0.112323	0.387488	1.30811
Cd1d2	Cd1d2	Antigen-presenting glycoprotein CD1d2	0.450305	0.869749	0.313976	1.24313	0.0639451	0.999912	0.762131	1.69599	0.190519	0.574959	0.550265	1.46435
Prr3	Prr3	Proline-rich protein 3	0.00224802	0.122755	0.313731	1.24292	0.992528	0.999912	-0.000985074	-1.00068	0.543103	0.846373	0.0643428	1.04561
Cd209c	Cd209c	CD209 antigen-like protein C	0.380746	0.848506	0.313511	1.24273	0.0806115	0.999912	0.623074	1.54015	0.0718368	0.386345	0.646294	1.56514
Rdh5	Rdh5	Retinol dehydrogenase 5	0.114905	0.661675	0.313409	1.24264	0.609728	0.999912	0.103892	1.07467	0.179179	0.559435	-0.284416	-1.21792
Fabp5	Fabp5	Fatty acid-binding protein 5	0.153269	0.718822	0.313266	1.24252	0.562939	0.999912	0.127049	1.09206	0.163845	0.538587	0.305764	1.23607
Nadk	Nadk	NAD kinase	0.00151757	0.104667	0.313132	1.2424	0.0016813	0.470021	0.310325	1.23999	0.001343	0.0915512	0.316875	1.24563
Cmtm7	Cmtm7	CKLF-like MARVEL transmembrane domain-containing protein 7	0.0390189	0.468985	0.312877	1.24218	0.467911	0.999912	0.110155	1.07934	0.0309115	0.266448	0.327472	1.25481
Ak8	Ak8	Adenylate kinase 8	0.22621	0.776572	0.312453	1.24182	0.784089	0.999912	0.0721365	1.05127	0.575304	0.860511	0.148202	1.10819
Flt3	Flt3	Receptor-type tyrosine-protein kinase FLT3	0.142034	0.704096	0.312157	1.24156	0.847384	0.999912	-0.0411299	-1.02892	0.1577	0.530421	0.301415	1.23235
Tmcc1	Tmcc1	Transmembrane and coiled-coil domains protein 1	0.00160425	0.10745	0.312127	1.24154	0.0150484	0.892893	0.240868	1.1817	0.00120238	0.0900328	0.320983	1.24918
Plac9	Plac9	Placenta-specific protein 9	0.399613	0.856809	0.311944	1.24138	0.18721	0.999912	0.488443	1.40293	0.937216	0.985769	0.0291764	1.02043
Cxcr5	Cxcr5	C-X-C chemokine receptor type 5	0.256992	0.796155	0.311899	1.24134	0.639378	0.999912	-0.129605	-1.09399	0.766867	0.935503	-0.0821018	-1.05856
Col9a3	Col9a3	Collagen, type IX, alpha 3	0.667263	0.926555	0.311874	1.24132	0.828492	0.999912	0.15717	1.1151	0.603722	0.872933	0.376572	1.29825
Sertad1	Sertad1	SERTA domain-containing protein 1	0.00950652	0.244041	0.311832	1.24128	0.54251	0.999912	0.0736417	1.05237	0.663362	0.898083	-0.0528648	-1.03732
Asprv1	Asprv1	Retroviral-like aspartic protease 1	0.243302	0.784105	0.311381	1.2409	0.174128	0.999912	0.362871	1.28598	0.161141	0.536521	0.374295	1.29621
Myo1g	Myo1g	Unconventional myosin-Ig	0.0626066	0.546877	0.311075	1.24063	0.367828	0.999912	0.150526	1.10997	0.0112064	0.185122	0.423868	1.34152
Fgr	Fgr	Tyrosine-protein kinase Fgr	0.0704467	0.571442	0.310939	1.24052	0.0876777	0.999912	0.29364	1.22573	0.00652163	0.154375	0.467741	1.38294
Elmo3	Elmo3	Engulfment and cell motility protein 3	0.0546742	0.52375	0.310847	1.24044	0.527061	0.999912	0.102997	1.074	0.112017	0.463403	0.258844	1.19652
Arntl	Arntl	Aryl hydrocarbon receptor nuclear translocator-like protein 1	0.0241341	0.390293	0.31071	1.24032	0.498865	0.999912	0.0935767	1.06701	0.273939	0.662924	-0.152152	-1.11123
Ggt5	Ggt5	Glutathione hydrolase 5 proenzyme	0.00691868	0.213539	0.310435	1.24008	0.0402507	0.999912	0.236846	1.17841	0.0444612	0.309102	0.232734	1.17506
Rasl10a	Rasl10a	Ras-like protein family member 10A	0.226949	0.777368	0.309988	1.2397	0.256138	0.999912	0.292694	1.22493	0.528883	0.84164	0.163345	1.11988
1700037C18Rik	1700037C18Rik	#N/A	0.113981	0.661627	0.30996	1.23967	0.0134864	0.875233	0.485652	1.40022	0.186669	0.570444	0.263733	1.20058
Mfsd6l	Mfsd6l	Major facilitator superfamily domain-containing protein 6-like	0.461067	0.873662	0.309837	1.23957	0.17199	0.999912	0.573547	1.48818	0.225889	0.61801	0.514303	1.4283
Gnai1	Gnai1	Guanine nucleotide-binding protein G(i) subunit alpha-1	0.232536	0.780152	0.309762	1.2395	0.0591698	0.999912	0.48971	1.40416	0.314703	0.700373	0.261362	1.19861
Kmt2d	Kmt2d	Histone-lysine N-methyltransferase 2D	7.76265e-06	0.00387478	0.309639	1.2394	0.00350036	0.667593	0.202543	1.15072	0.000124919	0.035251	0.266261	1.20269
Frmd4a	Frmd4a	FERM domain-containing protein 4A	0.152382	0.716828	0.309457	1.23924	0.570554	0.999912	0.122719	1.08879	0.491829	0.821523	0.148749	1.10861
Mast3	Mast3	Microtubule-associated serine_threonine-protein kinase 3	0.0369358	0.459883	0.309416	1.23921	0.578127	0.999912	0.0825638	1.0589	0.0850584	0.414174	0.25566	1.19388
Dhrs7	Dhrs7	Dehydrogenase_reductase SDR family member 7	0.00760495	0.224546	0.309326	1.23913	0.113865	0.999912	0.183486	1.13562	0.0364971	0.286396	0.242823	1.18331
D17H6S53E	D17H6S53E	Uncharacterized protein C6orf47 homolog	0.000464425	0.0549671	0.309285	1.23909	0.31338	0.999912	0.0906876	1.06488	0.234047	0.623895	0.107837	1.07761
Adora1	Adora1	Adenosine receptor A1	0.595353	0.907291	0.30919	1.23901	0.137787	0.999912	0.861698	1.81718	0.454796	0.800758	0.436465	1.35328
Chil1	Chil1	Chitinase-3-like protein 1	0.0116626	0.270982	0.309158	1.23898	0.15702	0.999912	0.173615	1.12788	0.168893	0.545185	0.168861	1.12417
Il6	Il6	Interleukin-6	0.444849	0.8686	0.309081	1.23892	0.290082	0.999912	0.430367	1.34758	0.96824	0.993318	-0.0167933	-1.01171
Nfkbiz	Nfkbiz	NF-kappa-B inhibitor zeta	0.0376465	0.463786	0.309055	1.2389	0.879103	0.999912	0.0227245	1.01588	0.812699	0.950382	0.0354622	1.02489
Clec4a3	Clec4a3	C-type lectin domain family 4, member a3	0.0547303	0.52375	0.309052	1.23889	0.358364	0.999912	0.148321	1.10828	0.0614599	0.36055	0.302049	1.23289
Gm8369	Gm8369	Predicted gene 8369	0.142561	0.705381	0.308821	1.2387	0.205237	0.999912	-0.273418	-1.20867	0.623201	0.881265	-0.106066	-1.07629
Kcnj5	Kcnj5	G protein-activated inward rectifier potassium channel 4	0.391706	0.85145	0.308812	1.23869	0.364587	0.999912	0.327107	1.2545	0.0789282	0.400248	0.633606	1.55144
Haus5	Haus5	HAUS augmin-like complex subunit 5	0.230828	0.779667	0.308615	1.23852	0.73012	0.999912	0.0896567	1.06412	0.463554	0.805582	0.190811	1.14141
Sh3bp2	Sh3bp2	SH3 domain-binding protein 2	0.00316322	0.147178	0.308491	1.23841	0.00456698	0.697435	0.29707	1.22865	0.00762285	0.164901	0.279995	1.21419
Bcl10	Bcl10	B-cell lymphoma_leukemia 10	0.00153361	0.104667	0.308417	1.23835	0.233062	0.999912	0.116456	1.08407	0.127541	0.490365	0.148993	1.1088
Arl11	Arl11	ADP-ribosylation factor-like protein 11	0.0472636	0.501511	0.308198	1.23816	0.0316813	0.999912	0.334268	1.26074	0.00303911	0.116282	0.461274	1.37676
Klhl2	Klhl2	Kelch-like protein 2	0.0094389	0.243286	0.307955	1.23795	0.00622278	0.734772	0.325267	1.2529	0.0377432	0.288352	0.247678	1.18729
Cdc42se1	Cdc42se1	CDC42 small effector protein 1	0.0106848	0.260176	0.307908	1.23791	0.122172	0.999912	0.186553	1.13804	0.10398	0.449601	0.196288	1.14575
Mctp2	Mctp2	Multiple C2 and transmembrane domain-containing protein 2	0.123663	0.676523	0.307517	1.23758	0.034429	0.999912	0.42284	1.34056	0.00269728	0.111416	0.599789	1.5155
A530032D15Rik	A530032D15Rik	RIKEN cDNA A530032D15Rik gene	0.335029	0.833647	0.307159	1.23727	0.165409	0.999912	-0.460807	-1.37631	0.9915	0.99834	0.00348753	1.00242
Mctp1	Mctp1	Multiple C2 and transmembrane domain-containing protein 1	0.0204912	0.361085	0.306944	1.23708	0.0834648	0.999912	0.22985	1.17271	0.0134987	0.195694	0.328236	1.25548
Vasp	Vasp	Vasodilator-stimulated phosphoprotein	0.044993	0.492779	0.306748	1.23692	0.242952	0.999912	0.178698	1.13186	0.0409265	0.29942	0.312868	1.24217
Acer2	Acer2	Alkaline ceramidase 2	0.161493	0.730942	0.306681	1.23686	0.769118	0.999912	-0.064946	-1.04605	0.889576	0.973079	0.0307656	1.02155
Aste1	Aste1	Protein asteroid homolog 1	0.0977615	0.638967	0.306638	1.23682	0.570436	0.999912	0.106173	1.07637	0.929256	0.984915	-0.016757	-1.01168
Kmt2a	Kmt2a	Histone-lysine N-methyltransferase 2A	2.40034e-06	0.00174468	0.306636	1.23682	0.000458555	0.273785	0.228466	1.17159	0.0116107	0.187047	0.164972	1.12114
Proz	Proz	Vitamin K-dependent protein Z	0.10057	0.642957	0.306556	1.23675	0.382705	0.999912	-0.167217	-1.12289	0.107559	0.453738	0.304549	1.23503
Muc3a	Muc3a	Mucin 3A, cell surface-associated (Fragment)	0.347035	0.836357	0.306432	1.23665	0.921204	0.999912	-0.0329539	-1.0231	0.213888	0.602705	0.409469	1.3282
Cd244a	Cd244a	#N/A	0.152944	0.718206	0.306375	1.2366	0.219967	0.999912	0.263979	1.20079	0.0122404	0.190145	0.538308	1.45227
Ufsp1	Ufsp1	Ufm1-specific protease 1	0.147375	0.711183	0.30632	1.23655	0.705932	0.999912	0.0799489	1.05698	0.361051	0.739295	0.193583	1.1436
Stxbp2	Stxbp2	Syntaxin-binding protein 2	0.0766015	0.588973	0.30615	1.2364	0.46686	0.999912	0.125863	1.09116	0.0128206	0.193192	0.430431	1.34764
Cyth4	Cyth4	Cytohesin-4	0.0119424	0.274695	0.305944	1.23623	0.027014	0.999912	0.269303	1.20523	0.00587018	0.149266	0.3356	1.2619
Upp2	Upp2	Uridine phosphorylase 2	0.396408	0.854297	0.305867	1.23616	0.752231	0.999912	0.114266	1.08242	0.716193	0.917717	-0.132173	-1.09594
Zfp729a	Zfp729a	Zinc finger protein 729a	0.00723158	0.217201	0.305747	1.23606	0.0166601	0.92438	0.274203	1.20933	0.00675833	0.156692	0.311265	1.24079
Rab27a	Rab27a	Ras-related protein Rab-27A	0.0999598	0.642957	0.305734	1.23605	0.134155	0.999912	0.278501	1.21293	0.0099847	0.179314	0.478991	1.39377
Tfec	Tfec	Transcription factor EC	0.115199	0.661675	0.305474	1.23582	0.154321	0.999912	0.276853	1.21155	0.0263159	0.250855	0.431825	1.34894
Cox7a1	Cox7a1	Cytochrome c oxidase subunit 7A1, mitochondrial	0.45539	0.871378	0.305469	1.23582	0.785455	0.999912	0.11141	1.08028	0.977933	0.994884	0.0113216	1.00788
Scd1	Scd1	#N/A	0.552463	0.894217	0.305453	1.23581	0.0683237	0.999912	0.937256	1.91488	0.536746	0.844561	0.317626	1.24628
Atp5md	Atp5md	#N/A	0.265224	0.804566	0.305385	1.23575	0.672993	0.999912	0.11575	1.08354	0.504768	0.829601	0.182962	1.13521
Ikzf5	Ikzf5	Zinc finger protein Pegasus	0.120701	0.67253	0.305191	1.23558	0.542621	0.999912	-0.121488	-1.08786	0.699905	0.912958	-0.0771807	-1.05495
Zfp36	Zfp36	mRNA decay activator protein ZFP36	0.0389488	0.468985	0.305052	1.23546	0.5624	0.999912	-0.0857514	-1.06124	0.934581	0.985518	-0.0121551	-1.00846
Awat2	Awat2	Acyl-CoA wax alcohol acyltransferase 2	0.49708	0.882665	0.30467	1.23514	0.288651	0.999912	0.477789	1.39261	0.790241	0.943558	0.12398	1.08974
Megf9	Megf9	Multiple epidermal growth factor-like domains protein 9	0.0483143	0.503415	0.304591	1.23507	0.043915	0.999912	0.310946	1.24052	0.00402006	0.13107	0.443957	1.36033
H2-DMb2	H2-DMb2	H2-M beta 2	0.190818	0.752854	0.304522	1.23501	0.641075	0.999912	-0.1089	-1.07841	0.88513	0.972071	-0.0337679	-1.02368
Gk	Gk	Glycerol kinase	0.0135885	0.290493	0.30437	1.23488	0.419893	0.999912	0.100116	1.07186	0.0221318	0.236234	0.28393	1.21751
H2bc15	H2bc15	Histone H2B type 1-F_J_L	0.493894	0.881626	0.304263	1.23479	0.761977	0.999912	0.136249	1.09904	0.0478712	0.32025	0.876731	1.83621
Ctla2a	Ctla2a	Protein CTLA-2-alpha	0.0567372	0.531281	0.30421	1.23474	0.509706	0.999912	-0.106219	-1.0764	0.915816	0.980632	-0.0170539	-1.01189
Slc16a14	Slc16a14	Monocarboxylate transporter 14	0.575485	0.900274	0.304085	1.23464	0.210065	0.999912	0.678572	1.60055	0.318733	0.704522	0.543828	1.45784
Amigo2	Amigo2	Amphoterin-induced protein 2	0.355719	0.83863	0.303704	1.23431	0.378968	0.999912	-0.290984	-1.22347	0.72471	0.920096	0.116245	1.08391
Skil	Skil	Ski-like protein	0.148092	0.712617	0.303517	1.23415	0.25677	0.999912	0.238083	1.17942	0.426224	0.783796	-0.167205	-1.12288
Nedd9	Nedd9	Enhancer of filamentation 1	0.00419219	0.164478	0.303494	1.23413	0.0416332	0.999912	0.216268	1.16172	0.0129737	0.194031	0.263932	1.20075
Dach1	Dach1	Dachshund homolog 1	0.162968	0.730942	0.303417	1.23406	0.447089	0.999912	0.165607	1.12164	0.0497536	0.326901	0.427206	1.34463
Arhgef39	Arhgef39	Rho guanine nucleotide exchange factor 39	0.155082	0.721129	0.302917	1.23364	0.809605	0.999912	0.0514172	1.03628	0.125485	0.487681	0.326836	1.25426
Tec	Tec	Tyrosine-protein kinase Tec	0.0242718	0.39074	0.302887	1.23361	0.312592	0.999912	0.136242	1.09904	0.106204	0.451692	0.21815	1.16324
Cfd	Cfd	Complement factor D	0.48837	0.880733	0.302849	1.23358	0.0817221	0.999912	0.760842	1.69448	0.275803	0.66424	0.47633	1.3912
Plin1	Plin1	Perilipin-1	0.519103	0.887922	0.301988	1.23284	0.069372	0.999912	0.850519	1.80315	0.269001	0.658994	0.517792	1.43176
Fbxo5	Fbxo5	F-box only protein 5	0.209734	0.767179	0.301986	1.23284	0.719458	0.999912	0.0865242	1.06181	0.277487	0.665581	0.261601	1.19881
Fam111a	Fam111a	Serine protease FAM111A	0.0365076	0.457968	0.301901	1.23277	0.232587	0.999912	0.172427	1.12695	0.0649605	0.370326	0.266612	1.20298
Fam107b	Fam107b	Protein FAM107B	0.113457	0.661317	0.300762	1.2318	0.269106	0.999912	0.210025	1.15671	0.0451987	0.310961	0.380627	1.30191
Rbm15	Rbm15	RNA-binding protein 15	0.0131153	0.286229	0.300693	1.23174	0.197895	0.999912	0.156463	1.11455	0.191901	0.577331	0.158779	1.11634
Rnf169	Rnf169	E3 ubiquitin-protein ligase RNF169	0.000418185	0.0530773	0.300688	1.23173	0.0330311	0.999912	0.182668	1.13498	0.0180122	0.220221	0.203232	1.15127
Syt8	Syt8	Synaptotagmin-8	0.645722	0.921274	0.300536	1.2316	0.809201	0.999912	-0.158229	-1.11592	0.804108	0.948316	0.162437	1.11918
Jmjd6	Jmjd6	Bifunctional arginine demethylase and lysyl-hydroxylase JMJD6	0.00102692	0.0880692	0.300491	1.23156	0.975731	0.999912	-0.00280746	-1.00195	0.839432	0.957898	-0.0187651	-1.01309
H3c4	H3c4	#N/A	0.220509	0.774784	0.300221	1.23133	0.465183	0.999912	0.180727	1.13345	0.557785	0.852806	0.146011	1.10651
Clp1	Clp1	Polyribonucleotide 5'-hydroxyl-kinase Clp1	0.0832936	0.605117	0.300127	1.23125	0.627209	0.999912	0.0843238	1.06019	0.324006	0.7089	0.17131	1.12608
Arhgef18	Arhgef18	Rho guanine nucleotide exchange factor 18	0.01208	0.276035	0.300038	1.23118	0.0589894	0.999912	0.22601	1.1696	0.0110163	0.184711	0.304396	1.2349
Zfp831	Zfp831	Zinc finger protein 831	0.18508	0.750514	0.299917	1.23107	0.554905	0.999912	0.134042	1.09736	0.1891	0.573845	0.298151	1.22957
Sox8	Sox8	Transcription factor SOX-8	0.480354	0.87773	0.299619	1.23082	0.887551	0.999912	-0.0606736	-1.04295	0.642651	0.889481	0.198721	1.14768
Klra3	Klra3	Killer cell lectin-like receptor 3	0.344577	0.836357	0.299547	1.23076	0.7164	0.999912	0.116541	1.08413	0.385528	0.758154	0.278471	1.21291
Mpc1	Mpc1	Mitochondrial pyruvate carrier 1	0.151337	0.716384	0.299436	1.23066	0.487826	0.999912	0.145683	1.10625	0.236056	0.625179	0.24911	1.18847
Ncmap	Ncmap	Noncompact myelin-associated protein	0.393615	0.85364	0.299347	1.23059	0.982762	0.999912	-0.00763112	-1.0053	0.608338	0.874805	0.180936	1.13362
Icosl	Icosl	ICOS ligand	0.029962	0.420052	0.299138	1.23041	0.469899	0.999912	0.100029	1.0718	0.00726089	0.161869	0.37119	1.29342
Ms4a2	Ms4a2	#N/A	0.117786	0.666358	0.299045	1.23033	0.902734	0.999912	0.0234927	1.01642	0.12696	0.489294	0.293033	1.22521
Orai2	Orai2	Protein orai-2	0.0176552	0.333577	0.298941	1.23024	0.233172	0.999912	0.150471	1.10993	0.267354	0.657432	0.140124	1.102
Diras2	Diras2	GTP-binding protein Di-Ras2	0.270532	0.808205	0.298771	1.2301	0.572806	0.999912	0.153276	1.11209	0.106862	0.45239	0.437931	1.35466
Cotl1	Cotl1	Coactosin-like protein	0.0403222	0.473502	0.298696	1.23003	0.215669	0.999912	0.180401	1.1332	0.0629324	0.36424	0.270977	1.20662
Ctnnd2	Ctnnd2	Catenin delta-2	0.235381	0.781065	0.298682	1.23002	0.595837	0.999912	0.136627	1.09933	0.0669822	0.37523	0.467413	1.38263
Alkbh2	Alkbh2	DNA oxidative demethylase ALKBH2	0.177066	0.742979	0.298593	1.22994	0.911189	0.999912	0.0252407	1.01765	0.781343	0.940263	-0.063742	-1.04517
Gm1043	Gm1043	Predicted gene 1043	0.425621	0.865445	0.298577	1.22993	0.75729	0.999912	-0.120737	-1.08729	0.264792	0.654084	-0.455541	-1.3713
Vegfc	Vegfc	Vascular endothelial growth factor C	0.0349997	0.449065	0.298473	1.22984	0.316969	0.999912	-0.143802	-1.10481	0.890502	0.973081	-0.0198083	-1.01382
Tyw3	Tyw3	tRNA wybutosine-synthesizing protein 3 homolog	0.0127626	0.28253	0.298365	1.22975	0.380009	0.999912	-0.111266	-1.08018	0.652028	0.892906	0.0572433	1.04048
Khnyn	Khnyn	Protein KHNYN	0.00488389	0.179974	0.298222	1.22963	0.145409	0.999912	0.154668	1.11317	0.0504495	0.328872	0.207994	1.15508
Polr2k	Polr2k	DNA-directed RNA polymerases I, II, and III subunit RPABC4	0.272937	0.809266	0.298135	1.22955	0.647519	0.999912	0.12692	1.09196	0.426342	0.783796	0.221855	1.16623
Treml1	Treml1	Trem-like transcript 1 protein	0.285452	0.817116	0.297572	1.22907	0.993011	0.999912	0.00244182	1.00169	0.196203	0.581434	0.360187	1.28359
Atp1a3	Atp1a3	Sodium_potassium-transporting ATPase subunit alpha-3	0.0423856	0.48386	0.297308	1.22885	0.815462	0.999912	-0.0342318	-1.02401	0.338094	0.720339	0.140502	1.10229
Lonrf3	Lonrf3	LON peptidase N-terminal domain and RING finger protein 3	0.149632	0.714789	0.296758	1.22838	0.448026	0.999912	0.157925	1.11568	0.147991	0.516216	0.301388	1.23233
Myd88	Myd88	Myeloid differentiation primary response protein MyD88	0.00683284	0.212241	0.296615	1.22826	0.162685	0.999912	0.153515	1.11228	0.0904758	0.423395	0.186362	1.13789
Mis18a	Mis18a	Protein Mis18-alpha	0.0790998	0.593636	0.296464	1.22813	0.765975	0.999912	0.0503686	1.03553	0.295166	0.681842	0.177194	1.13068
Efhc1	Efhc1	EF-hand domain-containing protein 1	0.261809	0.801321	0.296159	1.22787	0.493779	0.999912	-0.186249	-1.1378	0.103215	0.448735	-0.455429	-1.37119
Abra	Abra	Actin-binding Rho-activating protein	0.463441	0.874497	0.296127	1.22784	0.541314	0.999912	-0.246837	-1.1866	0.405902	0.771686	0.335754	1.26204
Tiam1	Tiam1	Rho guanine nucleotide exchange factor TIAM1	0.0444273	0.491506	0.296124	1.22784	0.358143	0.999912	0.135566	1.09852	0.0192992	0.225688	0.34512	1.27026
Pan3	Pan3	PAN2-PAN3 deadenylation complex subunit Pan3	0.0240815	0.390293	0.295698	1.22748	0.887206	0.999912	0.018623	1.01299	0.386925	0.759722	0.113629	1.08195
Hcls1	Hcls1	Hematopoietic lineage cell-specific protein	0.095812	0.63512	0.29568	1.22746	0.368298	0.999912	0.159769	1.11711	0.0891448	0.420924	0.301893	1.23276
Arrdc2	Arrdc2	Arrestin domain-containing protein 2	0.0206135	0.361085	0.295629	1.22742	0.205757	0.999912	0.162213	1.119	0.000294634	0.0522328	0.463401	1.37879
H2-M2	H2-M2	Histocompatibility 2, M region locus 2	0.602538	0.908487	0.295514	1.22732	0.618619	0.999912	-0.287375	-1.22042	0.400599	0.767423	0.478849	1.39363
Tac2	Tac2	Protachykinin-1	0.341732	0.836357	0.295322	1.22716	0.969265	0.999912	0.0120296	1.00837	0.536119	0.844561	0.193131	1.14324
Pbx2	Pbx2	Pre-B-cell leukemia transcription factor 2	0.0131527	0.286229	0.294923	1.22682	0.439277	0.999912	0.0921412	1.06595	0.0321257	0.269564	0.255295	1.19358
F5	F5	Coagulation factor V	0.162545	0.730942	0.294473	1.22644	0.592166	0.999912	0.113002	1.08148	0.113698	0.466462	0.333648	1.2602
Pcdhgb8	Pcdhgb8	#N/A	0.615265	0.913227	0.294405	1.22638	0.456041	0.999912	0.438741	1.35542	0.501138	0.8264	0.400621	1.32008
Zfp605	Zfp605	Zinc finger protein 605	0.257502	0.796846	0.293695	1.22578	0.838938	0.999912	-0.0532806	-1.03762	0.46313	0.805421	0.192026	1.14237
Limd2	Limd2	LIM domain-containing protein 2	0.140501	0.701395	0.293584	1.22568	0.523238	0.999912	0.12719	1.09216	0.123342	0.483922	0.307014	1.23714
Gk5	Gk5	Putative glycerol kinase 5	0.0472566	0.501511	0.293508	1.22562	0.0201944	0.96976	0.345176	1.27031	0.594673	0.869033	0.0800702	1.05707
Cables1	Cables1	CDK5 and ABL1 enzyme substrate 1	0.214057	0.772603	0.29332	1.22546	0.134321	0.999912	0.35423	1.2783	0.751818	0.930223	-0.0754995	-1.05373
Cd96	Cd96	T-cell surface protein tactile	0.203309	0.761416	0.293209	1.22536	0.170333	0.999912	0.319284	1.24771	0.527018	0.840962	0.1502	1.10972
Armc2	Armc2	Armadillo repeat-containing protein 2	0.358425	0.840661	0.293197	1.22535	0.812256	0.999912	-0.0771646	-1.05494	0.961553	0.991089	0.0157045	1.01094
Hbegf	Hbegf	Proheparin-binding EGF-like growth factor	0.536614	0.892563	0.292982	1.22517	0.255449	0.999912	0.539184	1.45315	0.451069	0.798294	-0.357385	-1.2811
Clec12a	Clec12a	C-type lectin domain family 12 member A	0.117871	0.666358	0.292901	1.2251	0.52491	0.999912	0.119121	1.08607	0.0293468	0.260321	0.40818	1.32701
Rps14	Rps14	40S ribosomal protein S14	0.0509424	0.512409	0.292521	1.22478	0.0874866	0.999912	0.256096	1.19424	0.213736	0.602621	0.18635	1.13788
Tmem116	Tmem116	Transmembrane protein 116	0.208222	0.766287	0.292202	1.22451	0.610436	0.999912	0.121119	1.08758	0.278442	0.666838	0.258355	1.19611
Rc3h1	Rc3h1	Roquin-1	0.00216639	0.120662	0.292145	1.22446	0.0671822	0.999912	0.174755	1.12877	0.496621	0.82447	0.0650311	1.04611
Thap2	Thap2	THAP domain-containing protein 2	0.00391029	0.159674	0.291855	1.22421	0.518543	0.999912	0.0659672	1.04679	0.871274	0.967564	-0.0166715	-1.01162
Tnfaip3	Tnfaip3	Tumor necrosis factor alpha-induced protein 3	0.0422168	0.482946	0.291353	1.22379	0.341228	0.999912	0.136977	1.0996	0.104616	0.450473	0.233737	1.17588
Cpne7	Cpne7	Copine-7	0.367377	0.844274	0.290949	1.22344	0.989356	0.999912	0.00439699	1.00305	0.451672	0.798584	0.247289	1.18697
Skp2	Skp2	S-phase kinase-associated protein 2	0.218401	0.774784	0.290766	1.22329	0.875192	0.999912	0.0371678	1.0261	0.505429	0.830015	0.157623	1.11545
Msrb1	Msrb1	Methionine-R-sulfoxide reductase B1	0.0144831	0.302168	0.290506	1.22307	0.252438	0.999912	0.136046	1.09889	0.0144657	0.20298	0.290714	1.22325
H2bc22	H2bc22	#N/A	0.554072	0.894319	0.290206	1.22281	0.675077	0.999912	-0.210625	-1.15719	0.763009	0.933195	0.150419	1.10989
Ndufb8	Ndufb8	NADH dehydrogenase [ubiquinone] 1 beta subcomplex subunit 8, mitochondrial	0.267591	0.806914	0.290153	1.22277	0.451721	0.999912	0.197013	1.14632	0.865357	0.965161	0.0444041	1.03126
Ugt1a7c	Ugt1a7c	UDP-glucuronosyltransferase 1A7	0.0450841	0.492779	0.290084	1.22271	0.018435	0.944318	0.342416	1.26788	0.000587239	0.0717369	0.499561	1.41378
Nrg1	Nrg1	Neuregulin 1	0.43298	0.867106	0.290002	1.22264	0.975339	0.999912	0.0115415	1.00803	0.161777	0.537387	0.519003	1.43296
Agap2	Agap2	Arf-GAP with GTPase, ANK repeat and PH domain-containing protein 2	0.17638	0.742979	0.28997	1.22261	0.603226	0.999912	0.111622	1.08044	0.0509606	0.330148	0.418965	1.33697
Cggbp1	Cggbp1	CGG triplet repeat-binding protein 1	0.00519503	0.185727	0.289869	1.22253	0.15921	0.999912	0.146189	1.10664	0.129677	0.493485	0.157459	1.11532
0610010K14Rik	0610010K14Rik	#N/A	0.328225	0.832048	0.289799	1.22247	0.750049	0.999912	-0.0974471	-1.06988	0.473292	0.811159	0.217613	1.16281
Lsamp	Lsamp	Limbic system-associated membrane protein	0.641005	0.919832	0.289191	1.22195	0.876555	0.999912	-0.096815	-1.06941	0.170689	0.546662	-0.864562	-1.82079
Zfp583	Zfp583	Zinc finger protein 583	0.332152	0.833308	0.28897	1.22177	0.731758	0.999912	0.103422	1.07432	0.242052	0.631272	-0.362228	-1.28541
Sim1	Sim1	Single-minded homolog 1	0.650443	0.921662	0.288943	1.22174	0.670705	0.999912	-0.275172	-1.21014	0.383428	0.756556	-0.571385	-1.48595
Gm8251	Gm8251	Predicted gene 8251	0.562428	0.89669	0.288787	1.22161	0.289628	0.999912	0.527994	1.44192	0.377595	0.752033	0.441819	1.35832
Twf2	Twf2	Twinfilin-2	0.00848729	0.236363	0.288642	1.22149	0.18024	0.999912	0.147098	1.10734	0.00765448	0.165094	0.29278	1.225
Sft2d1	Sft2d1	Vesicle transport protein SFT2A	0.0636859	0.549763	0.288598	1.22145	0.900827	0.999912	0.0194958	1.01361	0.333629	0.717558	0.151323	1.11059
Smim24	Smim24	Small integral membrane protein 24	0.229305	0.778789	0.288221	1.22113	0.789126	0.999912	-0.0647316	-1.04589	0.612191	0.876704	0.122657	1.08874
Rab3d	Rab3d	Ras-related protein Rab-3D	0.0378354	0.465324	0.288095	1.22103	0.122656	0.999912	0.214299	1.16014	0.0195002	0.225714	0.324303	1.25206
Med11	Med11	Mediator of RNA polymerase II transcription subunit 11	0.0432024	0.486796	0.288074	1.22101	0.0157652	0.909439	0.344851	1.27002	0.0272262	0.253872	0.316335	1.24516
Map3k5	Map3k5	Mitogen-activated protein kinase kinase kinase 5	0.0117997	0.272706	0.288069	1.221	0.222449	0.999912	0.139932	1.10185	0.0630012	0.36424	0.213393	1.15941
Crlf3	Crlf3	Cytokine receptor-like factor 3	0.126349	0.677651	0.287908	1.22087	0.540132	0.999912	0.115442	1.08331	0.106178	0.451692	0.30444	1.23494
Zfp950	Zfp950	Zinc finger protein 950	0.00139431	0.103084	0.287493	1.22052	0.568316	0.999912	0.0519082	1.03664	0.617629	0.879811	0.0456536	1.03215
Dph2	Dph2	2-(3-amino-3-carboxypropyl)histidine synthase subunit 2	0.00506468	0.182241	0.287367	1.22041	0.159718	0.999912	0.146219	1.10667	0.925956	0.984569	0.0098032	1.00682
Erich1	Erich1	Glutamate-rich 1	0.0383682	0.4662	0.287357	1.2204	0.0461712	0.999912	0.278785	1.21317	0.0205884	0.228643	0.325151	1.2528
Cgas	Cgas	Cyclic GMP-AMP synthase	0.156458	0.72411	0.28734	1.22039	0.317905	0.999912	0.203219	1.15126	0.0245631	0.246098	0.456998	1.37268
Myrip	Myrip	Rab effector MyRIP	0.507134	0.88464	0.287332	1.22038	0.170609	0.999912	-0.597959	-1.51357	0.240347	0.629544	-0.512774	-1.42679
Fbxo33	Fbxo33	F-box only protein 33	0.0146068	0.302814	0.287292	1.22035	0.305328	0.999912	0.121002	1.08749	0.234277	0.623895	0.140606	1.10237
Nufip2	Nufip2	Nuclear fragile X mental retardation-interacting protein 2	0.00226308	0.122755	0.287283	1.22034	0.710279	0.999912	0.0350985	1.02463	0.810362	0.949785	-0.0227269	-1.01588
Agpat2	Agpat2	1-acyl-sn-glycerol-3-phosphate acyltransferase beta	0.0250647	0.395731	0.287269	1.22033	0.00771798	0.76324	0.341912	1.26743	0.00588295	0.149266	0.353759	1.27789
A2m	A2m	Alpha-2-macroglobulin-P	0.452674	0.871213	0.28725	1.22031	0.709218	0.999912	0.143201	1.10435	0.0864469	0.416783	0.656054	1.57577
Dmc1	Dmc1	Meiotic recombination protein DMC1_LIM15 homolog	0.0844524	0.608067	0.287234	1.2203	0.819754	0.999912	0.0396232	1.02785	0.0311191	0.266538	0.369501	1.29191
Pf4	Pf4	Platelet factor 4	0.1331	0.687339	0.287171	1.22024	0.955322	0.999912	0.0107153	1.00745	0.145473	0.513479	0.278396	1.21285
Gpr35	Gpr35	G-protein coupled receptor 35	0.052464	0.518823	0.287007	1.22011	0.777577	0.999912	0.0422802	1.02974	0.0233914	0.240993	0.338216	1.26419
Naip2	Naip2	Baculoviral IAP repeat-containing protein 1b	0.0585534	0.537333	0.286866	1.21999	0.0126446	0.875233	0.378527	1.30001	0.000430694	0.0608017	0.534453	1.44839
H4c4	H4c4	#N/A	0.520908	0.887929	0.286829	1.21996	0.617134	0.999912	-0.227296	-1.17064	0.779968	0.939545	0.12638	1.09155
Btnl2	Btnl2	Butyrophilin-like protein 2	0.254175	0.791546	0.286674	1.21982	0.0398064	0.999912	0.516987	1.43096	0.54073	0.846135	0.155874	1.1141
Mfng	Mfng	Beta-1,3-N-acetylglucosaminyltransferase manic fringe	0.0216163	0.370863	0.286654	1.21981	0.702639	0.999912	0.0479593	1.0338	0.291578	0.679115	0.132679	1.09633
Map3k11	Map3k11	Mitogen-activated protein kinase kinase kinase 11	0.0055169	0.191864	0.286518	1.21969	0.158605	0.999912	0.145784	1.10633	0.0424523	0.303596	0.20993	1.15663
Rab20	Rab20	Ras-related protein Rab-20	0.175558	0.742979	0.286213	1.21944	0.819526	0.999912	-0.0487345	-1.03436	0.807606	0.949114	0.0520981	1.03677
Fam117b	Fam117b	Protein FAM117B	0.00372472	0.156831	0.286205	1.21943	0.256184	0.999912	0.112444	1.08106	0.179527	0.559855	0.133123	1.09667
Tnfrsf18	Tnfrsf18	Tumor necrosis factor receptor superfamily member 18	0.250676	0.787955	0.28572	1.21902	0.56283	0.999912	0.147117	1.10735	0.175447	0.554691	0.344053	1.26932
Tubb4a	Tubb4a	Tubulin beta-4A chain	0.423726	0.865445	0.285557	1.21888	0.0827897	0.999912	0.618429	1.5352	0.374744	0.749738	0.318924	1.2474
Gtf2ird2	Gtf2ird2	General transcription factor II-I repeat domain-containing protein 2	0.00541383	0.191021	0.285549	1.21887	0.213991	0.999912	0.128571	1.09321	0.00122156	0.0900328	0.334327	1.26079
Pcyox1l	Pcyox1l	Prenylcysteine oxidase-like	0.122127	0.676217	0.285288	1.21865	0.296736	0.999912	0.193317	1.14339	0.146382	0.513711	0.269415	1.20532
Pnkp	Pnkp	Bifunctional polynucleotide phosphatase_kinase	0.0272518	0.407991	0.28522	1.2186	0.0290123	0.999912	0.282187	1.21604	0.000438248	0.0608017	0.454422	1.37023
Smim3	Smim3	Small integral membrane protein 3	0.0915137	0.623399	0.285093	1.21849	0.572012	0.999912	0.0955914	1.0685	0.366669	0.744139	0.152765	1.1117
9330159F19Rik	9330159F19Rik	RIKEN cDNA 9330159F19 gene	0.441669	0.8686	0.28497	1.21838	0.502816	0.999912	0.248373	1.18787	0.292679	0.679877	0.390072	1.31046
Rgs18	Rgs18	Regulator of G-protein signaling 18	0.16268	0.730942	0.284812	1.21825	0.276223	0.999912	0.222232	1.16654	0.0264921	0.25171	0.452836	1.36873
Peli1	Peli1	E3 ubiquitin-protein ligase pellino homolog 1	4.10796e-06	0.00248822	0.284762	1.21821	0.0238946	0.999912	0.140897	1.10259	0.0656709	0.372186	0.115437	1.0833
Jph3	Jph3	Junctophilin-3	0.139824	0.699218	0.284569	1.21805	0.0294871	0.999912	0.422228	1.34	0.534092	0.844107	0.124868	1.09041
Dock8	Dock8	Dedicator of cytokinesis protein 8	0.05942	0.538997	0.283889	1.21747	0.130677	0.999912	0.227682	1.17095	0.0116832	0.187047	0.379857	1.30121
Lta4h	Lta4h	Leukotriene A-4 hydrolase	0.10622	0.647158	0.28375	1.21735	0.533894	0.999912	0.109294	1.0787	0.039626	0.296322	0.361494	1.28476
Pik3r5	Pik3r5	Phosphoinositide 3-kinase regulatory subunit 5	0.0287081	0.416427	0.28375	1.21735	0.0124822	0.872374	0.324336	1.25209	0.00289482	0.114135	0.386903	1.30758
Slc6a4	Slc6a4	#N/A	0.265451	0.804769	0.283575	1.21721	0.934539	0.999912	-0.0209402	-1.01462	0.2964	0.683279	0.266133	1.20258
Gm49396	Gm49396	#N/A	0.262548	0.802157	0.283505	1.21715	0.882678	0.999912	-0.0384158	-1.02699	0.240927	0.630292	0.302439	1.23323
Was	Was	Wiskott-Aldrich syndrome protein homolog	0.1379	0.695783	0.283397	1.21706	0.309617	0.999912	0.19416	1.14406	0.0366341	0.286625	0.39934	1.3189
Hspa4l	Hspa4l	Heat shock 70 kDa protein 4L	0.0365988	0.457968	0.283396	1.21706	0.259105	0.999912	0.153279	1.11209	0.469035	0.808966	0.0984704	1.07064
Hspe1-rs1	Hspe1-rs1	CPN10-like protein	0.0125661	0.280212	0.283031	1.21675	0.761733	0.999912	0.0346495	1.02431	0.883154	0.971063	0.0168568	1.01175
Glcci1	Glcci1	Glucocorticoid-induced transcript 1 protein	0.16564	0.732622	0.282587	1.21637	0.474997	0.999912	0.147029	1.10729	0.616541	0.878846	0.103746	1.07456
Derl3	Derl3	Derlin-3	0.427063	0.866086	0.282462	1.21627	0.508908	0.999912	-0.236796	-1.17837	0.742176	0.927152	0.117658	1.08497
Adcy1	Adcy1	Adenylate cyclase type 1	0.522879	0.888152	0.282446	1.21626	0.355781	0.999912	0.408622	1.32742	0.507851	0.83129	-0.295975	-1.22771
Tacstd2	Tacstd2	Tumor-associated calcium signal transducer 2	0.418426	0.861681	0.282273	1.21611	0.036652	0.999912	0.728349	1.65674	0.436029	0.789283	0.272331	1.20776
Gm960	Gm960	#N/A	0.557263	0.895084	0.282205	1.21605	0.82421	0.999912	-0.110371	-1.07951	0.591505	0.867241	0.263579	1.20045
Klhl32	Klhl32	Kelch-like 32	0.535882	0.892399	0.282021	1.2159	0.441394	0.999912	0.353591	1.27774	0.211724	0.601024	0.572348	1.48694
Olfr56	Olfr56	Olfactory receptor 56	0.345356	0.836357	0.281908	1.2158	0.567112	0.999912	0.172903	1.12732	0.341806	0.722332	0.287787	1.22077
Myl12b	Myl12b	Myosin regulatory light chain 12B	0.251452	0.788715	0.281901	1.2158	0.395119	0.999912	0.210696	1.15725	0.577301	0.861569	0.139103	1.10122
Dennd3	Dennd3	DENN domain-containing protein 3	0.0481477	0.50335	0.281593	1.21554	0.192392	0.999912	0.186213	1.13777	0.0552866	0.343903	0.273974	1.20913
Faim2	Faim2	Protein lifeguard 2	0.504466	0.884077	0.281503	1.21546	0.437242	0.999912	0.328932	1.25608	0.712814	0.917111	-0.158604	-1.11621
Olfr1393	Olfr1393	Olfactory receptor	0.592916	0.905	0.281258	1.21525	0.57364	0.999912	0.301679	1.23258	0.92135	0.982588	0.0553384	1.0391
Soat1	Soat1	Sterol O-acyltransferase 1	0.0532276	0.520647	0.281197	1.2152	0.30584	0.999912	0.149114	1.10889	0.0825225	0.409456	0.252883	1.19159
B4galt6	B4galt6	Beta-1,4-galactosyltransferase 6	0.0367074	0.458433	0.28115	1.21516	0.1217	0.999912	0.208699	1.15565	0.113802	0.466462	0.213485	1.15949
Serpind1	Serpind1	Heparin cofactor 2	0.560465	0.895726	0.281023	1.21506	0.6098	0.999912	-0.255248	-1.19354	0.545635	0.847154	-0.306438	-1.23665
Dennd2d	Dennd2d	DENN domain-containing protein 2D	0.176278	0.742979	0.280789	1.21486	0.740302	0.999912	0.0690033	1.04899	0.0453388	0.311332	0.41621	1.33442
Ppm1m	Ppm1m	#N/A	0.0396634	0.472225	0.280784	1.21485	0.310691	0.999912	0.13851	1.10077	0.0324185	0.269729	0.292289	1.22458
Zfp758	Zfp758	Zinc finger protein 758	0.00615199	0.20042	0.280637	1.21473	0.0795851	0.999912	0.181594	1.13414	0.0722847	0.3878	0.187362	1.13868
Tppp3	Tppp3	Tubulin polymerization-promoting protein family member 3	0.477507	0.87742	0.280527	1.21464	0.421245	0.999912	0.317637	1.24629	0.558485	0.853102	-0.231105	-1.17373
Lmbr1l	Lmbr1l	Protein LMBR1L	0.00788629	0.227918	0.280173	1.21434	0.279797	0.999912	0.114756	1.08279	0.261099	0.650376	0.119722	1.08653
Srsf7	Srsf7	Serine_arginine-rich splicing factor 7	0.0283923	0.414813	0.280062	1.21425	0.386738	0.999912	0.110671	1.07973	0.207113	0.594433	0.161341	1.11833
Vsig4	Vsig4	V-set and immunoglobulin domain-containing 4	0.508453	0.884847	0.279942	1.21415	0.121649	0.999912	0.655268	1.57491	0.507795	0.83129	0.280445	1.21457
Fam222b	Fam222b	Protein FAM222B	0.039313	0.470752	0.279881	1.21409	0.134311	0.999912	0.20387	1.15178	0.0648767	0.369996	0.251641	1.19056
Samd9l	Samd9l	Sterile alpha motif domain-containing protein 9-like	0.0271742	0.407969	0.27981	1.21404	0.00714792	0.75368	0.340895	1.26654	0.00653095	0.154375	0.344868	1.27003
Rad54b	Rad54b	DNA repair and recombination protein RAD54B	0.169711	0.737581	0.279497	1.21377	0.177058	0.999912	0.275749	1.21062	0.167043	0.542485	0.283019	1.21674
H2-Oa	H2-Oa	H2-O alpha	0.311963	0.824996	0.279183	1.21351	0.790911	0.999912	0.0739387	1.05259	0.819119	0.952506	0.0640861	1.04542
Tmem91	Tmem91	Transmembrane protein 91	0.344974	0.836357	0.279123	1.21346	0.578673	0.999912	0.168933	1.12423	0.726189	0.920626	0.109064	1.07853
Ripor3	Ripor3	RIPOR family member 3	0.144014	0.707204	0.278571	1.21299	0.825796	0.999912	0.0422087	1.02969	0.0512839	0.330899	0.372982	1.29503
Tm6sf2	Tm6sf2	Transmembrane 6 superfamily member 2	0.444857	0.8686	0.278087	1.21259	0.45409	0.999912	-0.28399	-1.21756	0.151537	0.520654	-0.562538	-1.47687
Gpr174	Gpr174	Probable G-protein coupled receptor 174	0.507317	0.88464	0.277925	1.21245	0.640232	0.999912	0.196389	1.14583	0.251199	0.640066	0.481701	1.39639
Bcl2a1a	Bcl2a1a	Bcl-2-related protein A1	0.367822	0.844274	0.277914	1.21244	0.630875	0.999912	-0.151987	-1.1111	0.482231	0.816183	0.22042	1.16507
Mapkapk3	Mapkapk3	#N/A	0.0266069	0.40551	0.277709	1.21227	0.0671787	0.999912	0.229442	1.17238	0.00171776	0.0967872	0.392983	1.31311
Oscp1	Oscp1	Protein OSCP1	0.0590105	0.538185	0.277673	1.21224	0.707896	0.999912	-0.0560368	-1.03961	0.556068	0.851887	-0.088715	-1.06342
Tifab	Tifab	TRAF-interacting protein with FHA domain-containing protein B	0.169742	0.737581	0.277656	1.21222	0.102782	0.999912	0.33003	1.25704	0.00872297	0.171473	0.530511	1.44444
Mas1	Mas1	Proto-oncogene Mas	0.616732	0.913908	0.277634	1.2122	0.477462	0.999912	-0.413125	-1.33157	0.232654	0.622895	-0.719825	-1.64698
Ifrd1	Ifrd1	Interferon-related developmental regulator 1	0.000407253	0.0529986	0.277611	1.21219	0.329182	0.999912	0.0770962	1.05489	0.0648673	0.369996	0.146111	1.10658
Prok2	Prok2	Prokineticin-2	0.388327	0.85145	0.277532	1.21212	0.203667	0.999912	0.41008	1.32876	0.523313	0.839281	0.208117	1.15518
Scn7a	Scn7a	Sodium channel protein	0.482602	0.87851	0.27752	1.21211	0.40044	0.999912	0.332529	1.25922	0.768757	0.935743	-0.116543	-1.08413
Iqcd	Iqcd	Dynein regulatory complex protein 10	0.319359	0.827692	0.27752	1.21211	0.409254	0.999912	0.231661	1.17419	0.354036	0.734287	0.26124	1.19851
Litaf	Litaf	#N/A	0.0210702	0.36551	0.277422	1.21203	0.969656	0.999912	0.0045811	1.00318	0.852853	0.961526	0.0223484	1.01561
Ccnl1	Ccnl1	#N/A	0.0356035	0.45242	0.277256	1.21189	0.883514	0.999912	-0.0193571	-1.01351	0.72706	0.920626	0.0461282	1.03249
Ccdc69	Ccdc69	Coiled-coil domain-containing protein 69	0.0721253	0.577678	0.277192	1.21183	0.376005	0.999912	0.137526	1.10002	0.098294	0.438795	0.257119	1.19509
Gna14	Gna14	Guanine nucleotide-binding protein subunit alpha-14	0.168871	0.737581	0.277074	1.21174	0.658884	0.999912	0.0904955	1.06474	0.805418	0.948621	0.0510443	1.03601
Hunk	Hunk	Hormonally up-regulated neu tumor-associated kinase	0.293093	0.8187	0.277012	1.21168	0.547761	0.999912	-0.162687	-1.11937	0.627324	0.882458	-0.132349	-1.09608
Cyp8b1	Cyp8b1	7-alpha-hydroxycholest-4-en-3-one 12-alpha-hydroxylase	0.569869	0.89797	0.276984	1.21166	0.11069	0.999912	0.776032	1.71242	0.881231	0.970542	-0.073428	-1.05221
Pld6	Pld6	Mitochondrial cardiolipin hydrolase	0.598078	0.907827	0.276892	1.21158	0.878094	0.999912	0.0818732	1.05839	0.701187	0.913192	-0.209486	-1.15628
Ccl9	Ccl9	C-C motif chemokine 9	0.0701682	0.571442	0.276821	1.21152	0.0173145	0.942437	0.36394	1.28694	0.0642242	0.367606	0.283148	1.21685
Aldh3b1	Aldh3b1	Aldehyde dehydrogenase family 3 member B1	0.108902	0.654305	0.276764	1.21147	0.11071	0.999912	0.275496	1.21041	0.0258799	0.248773	0.384881	1.30575
Slc30a10	Slc30a10	Zinc transporter 10	0.301517	0.821335	0.276717	1.21144	0.331925	0.999912	0.260494	1.19789	0.0703283	0.382512	0.485621	1.40019
Sult1a1	Sult1a1	Sulfotransferase 1A1	0.167226	0.734457	0.276717	1.21144	0.204737	0.999912	0.254591	1.193	0.107887	0.454287	0.323038	1.25096
Pitpnm1	Pitpnm1	Membrane-associated phosphatidylinositol transfer protein 1	0.0120799	0.276035	0.27659	1.21133	0.240295	0.999912	0.129593	1.09398	0.00740621	0.162145	0.295555	1.22736
Zfp964	Zfp964	EG636741 protein	0.391797	0.85145	0.276559	1.2113	0.269977	0.999912	0.357605	1.2813	0.569414	0.857367	-0.188595	-1.13965
Fcrl1	Fcrl1	Fc receptor-like protein 1	0.177205	0.743227	0.276468	1.21123	0.989255	0.999912	0.00277728	1.00193	0.568289	0.857355	0.117757	1.08505
Ntrk2	Ntrk2	BDNF_NT-3 growth factors receptor	0.53353	0.891457	0.276324	1.2111	0.222574	0.999912	0.541303	1.45529	0.990104	0.997999	-0.00550998	-1.00383
Insyn2b	Insyn2b	INSYN2B protein	0.589096	0.904488	0.276253	1.21105	0.753975	0.999912	0.162301	1.11907	0.52336	0.839281	0.33055	1.25749
Parvg	Parvg	Gamma-parvin	0.171283	0.737852	0.276178	1.21098	0.567272	0.999912	0.115524	1.08337	0.0771813	0.397444	0.356861	1.28064
Zfp597	Zfp597	Zinc finger protein 597	0.0389282	0.468985	0.275957	1.2108	0.471778	0.999912	0.0965903	1.06924	0.547472	0.847982	0.0809351	1.0577
Nck1	Nck1	Cytoplasmic protein NCK1	8.85074e-05	0.0214439	0.27581	1.21067	0.00610104	0.734772	0.194074	1.14399	0.118661	0.476396	0.111037	1.08
Malt1	Malt1	Mucosa-associated lymphoid tissue lymphoma translocation protein 1 homolog	0.0447846	0.492779	0.275554	1.21046	0.0975465	0.999912	0.227992	1.1712	0.00925449	0.173367	0.358223	1.28185
Prelid2	Prelid2	PRELI domain-containing protein 2	0.281851	0.815638	0.275474	1.21039	0.570298	0.999912	-0.148678	-1.10855	0.875185	0.96887	-0.0412605	-1.02901
Grid1	Grid1	#N/A	0.547248	0.89406	0.275417	1.21034	0.661576	0.999912	0.202438	1.15064	0.118665	0.476396	0.713514	1.63979
Baz1a	Baz1a	Bromodomain adjacent to zinc finger domain protein 1A	0.122522	0.676217	0.275177	1.21014	0.137862	0.999912	0.264485	1.20121	0.0326275	0.270408	0.38088	1.30214
Polr1h	Polr1h	DNA-directed RNA polymerase I subunit RPA12	0.0126898	0.282066	0.275065	1.21005	0.550519	0.999912	-0.0667051	-1.04732	0.739884	0.926492	0.0371615	1.02609
Angptl6	Angptl6	Angiopoietin-related protein 6	0.525221	0.888572	0.274804	1.20983	0.620113	0.999912	0.214973	1.16068	0.794846	0.944503	0.113086	1.08154
Grap	Grap	GRB2-related adapter protein	0.0613878	0.544475	0.274767	1.2098	0.991686	0.999912	-0.0015411	-1.00107	0.860693	0.964243	0.0260142	1.0182
Adh6b	Adh6b	Alcohol dehydrogenase 6B (class V)	0.533819	0.891457	0.274367	1.20946	0.667298	0.999912	0.190501	1.14116	0.265823	0.655477	0.492076	1.40647
Rpl13a	Rpl13a	60S ribosomal protein L13a	0.0468366	0.500193	0.274273	1.20938	0.58911	0.999912	-0.0752984	-1.05358	0.312267	0.698382	-0.141624	-1.10315
H2bu1-ps	H2bu1-ps	#N/A	0.6431	0.920152	0.274272	1.20938	0.949647	0.999912	-0.0380809	-1.02675	0.558049	0.852917	-0.361407	-1.28468
Plekhg6	Plekhg6	Pleckstrin homology domain-containing family G member 6	0.365296	0.843575	0.274133	1.20927	0.509491	0.999912	0.200706	1.14926	0.333952	0.717771	-0.298159	-1.22957
Hoxa4	Hoxa4	Homeobox protein Hox-A4	0.54731	0.89406	0.274063	1.20921	0.430457	0.999912	-0.362962	-1.28606	0.615128	0.878218	-0.231601	-1.17414
Slc35c1	Slc35c1	GDP-fucose transporter 1	0.0305588	0.425919	0.273991	1.20915	0.807573	0.999912	0.0309414	1.02168	0.176847	0.556242	0.171601	1.12631
Rims4	Rims4	Regulating synaptic membrane exocytosis protein 4	0.444076	0.8686	0.273761	1.20896	0.529017	0.999912	-0.22747	-1.17078	0.346192	0.726997	-0.34222	-1.26771
Nabp1	Nabp1	SOSS complex subunit B2	0.00970767	0.246284	0.273599	1.20882	0.342762	0.999912	0.100933	1.07247	0.00421998	0.133943	0.304245	1.23477
Sesn2	Sesn2	Sestrin-2	0.0387361	0.467697	0.273519	1.20875	0.266538	0.999912	0.147536	1.10768	0.103694	0.449472	0.216307	1.16176
Chordc1	Chordc1	#N/A	0.0116692	0.270982	0.273426	1.20867	0.986085	0.999912	0.00189603	1.00132	0.201827	0.589029	0.138788	1.10098
Dram1	Dram1	DNA damage-regulated autophagy modulator protein 1	0.0107963	0.262451	0.273122	1.20842	0.0403639	0.999912	0.220256	1.16494	0.118743	0.476446	0.168032	1.12352
Sox11	Sox11	Transcription factor SOX-11	0.687973	0.931024	0.273061	1.20837	0.127754	0.999912	1.02956	2.04141	0.253414	0.642798	0.775635	1.71194
Ethe1	Ethe1	Persulfide dioxygenase ETHE1, mitochondrial	0.057339	0.533169	0.27297	1.20829	0.879826	0.999912	0.0217587	1.0152	0.289773	0.677566	0.152381	1.1114
Trim34a	Trim34a	Tripartite motif-containing protein 34A	0.085856	0.610042	0.272891	1.20823	0.571757	0.999912	0.0905747	1.06479	0.404804	0.770845	0.133826	1.0972
Hck	Hck	Tyrosine-protein kinase HCK	0.126208	0.677651	0.272802	1.20815	0.192192	0.999912	0.232739	1.17506	0.0131505	0.195458	0.442508	1.35896
Zfp747	Zfp747	Zinc finger protein 747	0.152992	0.718206	0.272691	1.20806	0.281081	0.999912	0.206761	1.15409	0.89003	0.973081	0.0267162	1.01869
Fcor	Fcor	Foxo1-corepressor	0.332062	0.833308	0.272685	1.20805	0.236671	0.999912	0.334213	1.26069	0.145012	0.513373	0.412662	1.33114
Exog	Exog	Nuclease EXOG, mitochondrial	0.0129064	0.283413	0.272546	1.20794	0.33269	0.999912	0.107722	1.07753	0.156962	0.529312	0.158193	1.11589
Pex26	Pex26	Peroxisome assembly protein 26	0.0458805	0.49574	0.272163	1.20762	0.674731	0.999912	-0.0578361	-1.0409	0.751748	0.930223	0.0436653	1.03073
Tnxb	Tnxb	Tenascin XB	0.556068	0.894793	0.272161	1.20762	0.105977	0.999912	0.747344	1.6787	0.274791	0.663028	0.504902	1.41903
Rnpep	Rnpep	Aminopeptidase B	0.0114145	0.269622	0.272076	1.20754	0.125107	0.999912	0.165302	1.1214	0.00119516	0.0900328	0.34918	1.27384
Fancb	Fancb	Fanconi anemia group B protein homolog	0.133688	0.687354	0.27205	1.20752	0.397973	0.999912	0.154752	1.11323	0.190035	0.574116	0.240532	1.18143
Gda	Gda	Guanine deaminase	0.0288858	0.416994	0.271871	1.20737	0.00959494	0.825336	0.322325	1.25034	0.00743851	0.162363	0.333133	1.25975
Pik3cd	Pik3cd	Phosphatidylinositol 4,5-bisphosphate 3-kinase catalytic subunit delta isoform	0.0956537	0.634361	0.271721	1.20725	0.145064	0.999912	0.237698	1.17911	0.00934325	0.173589	0.423984	1.34163
Pbx4	Pbx4	Pre-B-cell leukemia transcription factor 4	0.297642	0.819663	0.271716	1.20724	0.996851	0.999912	-0.00104385	-1.00072	0.444531	0.794071	0.202035	1.15032
Samd15	Samd15	Sterile alpha motif domain-containing protein 15	0.609718	0.911337	0.271606	1.20715	0.50139	0.999912	-0.374072	-1.29601	0.850647	0.960561	0.102914	1.07394
Birc3	Birc3	Baculoviral IAP repeat-containing protein 3	0.0228076	0.380034	0.271372	1.20696	0.314953	0.999912	0.120105	1.08681	0.12405	0.485283	0.183977	1.13601
Gngt2	Gngt2	Guanine nucleotide-binding protein G(I)_G(S)_G(O) subunit gamma-T2	0.0293097	0.418379	0.271245	1.20685	0.957023	0.999912	0.00677141	1.0047	0.285963	0.674953	0.1342	1.09748
Setd1b	Setd1b	Histone-lysine N-methyltransferase SETD1B	0.0121304	0.276395	0.271025	1.20666	0.0432347	0.999912	0.2187	1.16368	0.0666149	0.374885	0.198641	1.14762
Dnaaf3	Dnaaf3	Dynein axonemal assembly factor 3	0.336354	0.833905	0.270817	1.20649	0.781271	0.999912	-0.0801777	-1.05715	0.882923	0.971063	-0.0428283	-1.03013
Gimap9	Gimap9	GTPase IMAP family member 9	0.194043	0.755313	0.270577	1.20629	0.92193	0.999912	0.0205228	1.01433	0.669562	0.899662	0.0894772	1.06398
Tasl	Tasl	TLR adapter interacting with SLC15A4 on the lysosome	0.125211	0.676523	0.27057	1.20628	0.116087	0.999912	0.27856	1.21298	0.186996	0.570844	0.235015	1.17692
Med18	Med18	Mediator of RNA polymerase II transcription subunit 18	0.0794904	0.594844	0.270369	1.20612	0.789081	0.999912	0.0417183	1.02934	0.583777	0.863742	0.0857622	1.06125
Cd48	Cd48	CD48 antigen	0.062315	0.546877	0.270335	1.20609	0.782222	0.999912	0.0402034	1.02826	0.333547	0.717515	0.140708	1.10245
Cnn1	Cnn1	Calponin-1	0.601515	0.908369	0.270101	1.20589	0.122736	0.999912	-0.802759	-1.74443	0.756119	0.931404	-0.161118	-1.11815
Gm715	Gm715	Telomere attrition and p53 response 1 protein	0.605768	0.909495	0.269987	1.2058	0.24632	0.999912	0.604525	1.52048	0.631569	0.883995	-0.262539	-1.19959
Ptger2	Ptger2	Prostaglandin E2 receptor EP2 subtype	0.238644	0.781285	0.269965	1.20578	0.895418	0.999912	0.0303407	1.02125	0.351082	0.731995	0.215169	1.16084
Rnase2b	Rnase2b	Ribonuclease 2B	0.722074	0.941692	0.269805	1.20565	0.865923	0.999912	0.129596	1.09399	0.769572	0.935743	0.225459	1.16915
Csrnp3	Csrnp3	Cysteine_serine-rich nuclear protein 3	0.59146	0.904574	0.269723	1.20558	0.364055	0.999912	-0.463153	-1.37855	0.177876	0.558101	-0.694182	-1.61797
Hhex	Hhex	Hematopoietically-expressed homeobox protein Hhex	0.115124	0.661675	0.269627	1.2055	0.705628	0.999912	0.0647569	1.04591	0.274411	0.663028	0.187411	1.13872
Lsm5	Lsm5	U6 snRNA-associated Sm-like protein LSm5	0.134809	0.68907	0.269597	1.20547	0.710755	0.999912	-0.0694717	-1.04933	0.294375	0.681098	0.195169	1.14486
2700097O09Rik	2700097O09Rik	RIKEN cDNA 2700097O09 gene	0.0894362	0.620589	0.269426	1.20533	0.388081	0.999912	0.138002	1.10038	0.0289604	0.259395	0.348874	1.27357
Gpr150	Gpr150	Probable G-protein coupled receptor 150	0.477546	0.87742	0.269301	1.20522	0.355507	0.999912	0.352249	1.27655	0.477879	0.814164	0.273237	1.20852
Nudt7	Nudt7	Peroxisomal coenzyme A diphosphatase NUDT7	0.0639892	0.550362	0.269241	1.20517	0.396167	0.999912	0.123936	1.0897	0.586428	0.865015	0.0797206	1.05681
Lyn	Lyn	Tyrosine-protein kinase Lyn	0.0840146	0.606733	0.269093	1.20505	0.222469	0.999912	0.190063	1.14081	0.0197798	0.226322	0.363071	1.28616
Anxa1	Anxa1	Annexin A1	0.0195434	0.352484	0.268717	1.20474	0.0196638	0.967188	0.268477	1.20454	0.0454023	0.311474	0.23031	1.17309
Lcorl	Lcorl	Ligand-dependent nuclear receptor corepressor-like protein	0.065282	0.554325	0.26859	1.20463	0.161309	0.999912	0.204817	1.15254	0.105213	0.451208	0.237327	1.17881
Kdm6b	Kdm6b	Lysine-specific demethylase 6B	0.000388957	0.0514025	0.268549	1.2046	0.143216	0.999912	0.111202	1.08013	0.302718	0.689202	0.0784527	1.05589
S100a1	S100a1	Protein S100-A1	0.191577	0.753543	0.268126	1.20424	0.234015	0.999912	0.244412	1.18461	0.605655	0.87354	0.106074	1.0763
Trhde	Trhde	Thyrotropin-releasing hormone-degrading ectoenzyme	0.591193	0.904574	0.268071	1.2042	0.158591	0.999912	0.703276	1.6282	0.755076	0.931196	-0.156227	-1.11437
Chdh	Chdh	Choline dehydrogenase, mitochondrial	0.152196	0.716828	0.267777	1.20395	0.19	0.999912	0.245493	1.1855	0.00254022	0.108671	0.564895	1.47928
Naip6	Naip6	Baculoviral IAP repeat-containing protein 1f	0.124708	0.676523	0.267695	1.20388	0.493811	0.999912	0.119841	1.08662	0.0957661	0.435159	0.291724	1.2241
Pld4	Pld4	5'-3' exonuclease PLD4	0.0792135	0.593877	0.267655	1.20385	0.344293	0.999912	0.144314	1.10521	0.0266716	0.251856	0.338183	1.26416
Zfp189	Zfp189	Zinc finger protein 189	0.122296	0.676217	0.267558	1.20377	0.653952	0.999912	0.0783959	1.05584	0.91481	0.980433	0.01883	1.01314
Hsd17b11	Hsd17b11	Estradiol 17-beta-dehydrogenase 11	0.00709254	0.214693	0.267513	1.20373	0.0425146	0.999912	0.201896	1.15021	0.0409484	0.29942	0.203675	1.15163
Kbtbd7	Kbtbd7	Kelch repeat and BTB (POZ) domain-containing 7	0.0397065	0.472328	0.267387	1.20363	0.0698126	0.999912	0.236065	1.17778	0.00799017	0.16617	0.345471	1.27057
Etaa1	Etaa1	Ewing's tumor-associated antigen 1 homolog	0.10816	0.652001	0.267249	1.20351	0.748075	0.999912	0.0536407	1.03788	0.082508	0.409456	0.289792	1.22246
Rad52	Rad52	DNA repair protein RAD52 homolog	0.00688628	0.213338	0.267105	1.20339	0.0191449	0.959865	0.233435	1.17563	0.00133199	0.0915512	0.320643	1.24889
Rgs20	Rgs20	Regulator of G-protein signaling 20	0.650488	0.921662	0.2671	1.20339	0.78751	0.999912	-0.164297	-1.12062	0.211215	0.600149	-0.811342	-1.75484
Adam4	Adam4	A disintegrin and metallopeptidase domain 4	0.50442	0.884077	0.266931	1.20325	0.887016	0.999912	0.0581817	1.04115	0.248891	0.638118	-0.498643	-1.41288
Rilpl2	Rilpl2	RILP-like protein 2	0.0469673	0.500193	0.266804	1.20314	0.165405	0.999912	0.186716	1.13817	0.0615809	0.360823	0.251828	1.19072
Mrpl33	Mrpl33	39S ribosomal protein L33, mitochondrial	0.00519991	0.185727	0.26669	1.20304	0.523962	0.999912	0.0615591	1.04359	0.0169781	0.215632	0.230624	1.17334
Pira1	Pira1	#N/A	0.227928	0.77815	0.266689	1.20304	0.0212804	0.96976	0.509409	1.42347	0.00121161	0.0900328	0.715474	1.64202
Depdc7	Depdc7	DEP domain-containing protein 7	0.143999	0.707204	0.266409	1.20281	0.794807	0.999912	-0.049299	-1.03476	0.948885	0.987821	0.0122737	1.00854
Nxpe3	Nxpe3	Family with sequence similarity 55, member C	0.216083	0.773427	0.26638	1.20279	0.690192	0.999912	-0.086157	-1.06154	0.646916	0.891057	0.0989952	1.07103
Adap1	Adap1	ArfGAP with dual PH domains 1	0.14879	0.714151	0.26618	1.20262	0.584333	0.999912	0.100998	1.07251	0.224299	0.616714	0.224381	1.16828
Aunip	Aunip	Aurora kinase A and ninein-interacting protein	0.296862	0.819663	0.266092	1.20255	0.911893	0.999912	-0.0283278	-1.01983	0.448838	0.797454	0.193804	1.14378
Egfl8	Egfl8	Epidermal growth factor-like protein 8	0.364778	0.843531	0.265968	1.20244	0.785059	0.999912	-0.0822225	-1.05865	0.844423	0.959558	0.0592718	1.04194
Ninj2	Ninj2	Ninjurin-2	0.564126	0.897723	0.26562	1.20215	0.949119	0.999912	-0.0300126	-1.02102	0.825221	0.954811	0.104055	1.07479
Gdf9	Gdf9	Growth_differentiation factor 9	0.345278	0.836357	0.26555	1.20209	0.339854	0.999912	0.272426	1.20784	0.611687	0.876327	-0.151879	-1.11102
Cracr2b	Cracr2b	EF-hand calcium-binding domain-containing protein 4A	0.105813	0.646307	0.265535	1.20208	0.466737	0.999912	0.120488	1.0871	0.578584	0.861887	0.0924271	1.06616
Kcnh3	Kcnh3	Potassium voltage-gated channel subfamily H member 3	0.643067	0.920152	0.265481	1.20204	0.784526	0.999912	0.158307	1.11598	0.300748	0.686555	-0.625922	-1.5432
Nckap1l	Nckap1l	Nck-associated protein 1-like	0.0626293	0.546877	0.265444	1.20201	0.279805	0.999912	0.154141	1.11276	0.0369147	0.28713	0.297622	1.22912
Zbtb32	Zbtb32	Zinc finger and BTB domain-containing protein 32	0.3408	0.836357	0.265376	1.20195	0.051783	0.999912	-0.576448	-1.49117	0.29672	0.683584	0.295928	1.22767
Sidt1	Sidt1	SID1 transmembrane family member 1	0.408185	0.858692	0.265312	1.2019	0.599403	0.999912	0.169756	1.12487	0.412593	0.775501	0.265296	1.20188
Gimap5	Gimap5	GTPase IMAP family member 5	0.0746275	0.586077	0.265246	1.20184	0.777042	0.999912	-0.043078	-1.03031	0.17561	0.554967	0.205329	1.15295
Plcg2	Plcg2	1-phosphatidylinositol 4,5-bisphosphate phosphodiesterase gamma-2	0.128486	0.67994	0.265174	1.20178	0.281529	0.999912	0.187918	1.13912	0.0392382	0.295088	0.359764	1.28322
Ints12	Ints12	Integrator complex subunit 12	0.00611606	0.200135	0.264996	1.20163	0.226	0.999912	0.117754	1.08504	0.019475	0.225714	0.227474	1.17078
Krt80	Krt80	Keratin, type II cytoskeletal 80	0.114557	0.661675	0.264962	1.2016	0.0565806	0.999912	0.320663	1.2489	0.260497	0.650034	0.189845	1.14064
Mob3a	Mob3a	MOB kinase activator 3A	0.0403303	0.473502	0.264947	1.20159	0.289605	0.999912	0.13697	1.09959	0.0517559	0.332762	0.251627	1.19055
Pde1b	Pde1b	Dual specificity calcium_calmodulin-dependent 3',5'-cyclic nucleotide phosphodiesterase 1B	0.106565	0.648718	0.264872	1.20153	0.857163	0.999912	0.0296158	1.02074	0.26617	0.655927	0.182977	1.13522
Npas1	Npas1	Neuronal PAS domain-containing protein 1	0.296794	0.819663	0.264613	1.20131	0.106825	0.999912	0.411423	1.33	0.586465	0.865015	0.143493	1.10458
Lrrk2	Lrrk2	Leucine-rich repeat serine_threonine-protein kinase 2	0.0332651	0.440013	0.264546	1.20126	0.0581529	0.999912	0.235669	1.17745	0.016358	0.212889	0.29878	1.2301
Tnfsf11	Tnfsf11	Tumor necrosis factor ligand superfamily member 11	0.410318	0.859119	0.264511	1.20123	0.513614	0.999912	-0.211517	-1.1579	0.0137992	0.19822	-0.808354	-1.75121
Tlr12	Tlr12	Toll-like receptor 12	0.302795	0.822303	0.264396	1.20113	0.47648	0.999912	-0.184445	-1.13638	0.521633	0.838931	0.165524	1.12157
Zfp983	Zfp983	Zinc finger protein 983	0.0856497	0.610042	0.264333	1.20108	0.956917	0.999912	0.00845453	1.00588	0.482965	0.816663	-0.111236	-1.08015
Ifitm2	Ifitm2	Interferon-induced transmembrane protein 2	0.0480006	0.503089	0.264299	1.20105	0.741304	0.999912	0.0442479	1.03115	0.124619	0.486726	-0.206523	-1.1539
Prdx5	Prdx5	#N/A	0.0236126	0.386985	0.26428	1.20104	0.363943	0.999912	0.10604	1.07627	0.0824913	0.409456	0.202826	1.15095
Phldb3	Phldb3	Pleckstrin homology-like domain, family B, member 3	0.146488	0.710307	0.264183	1.20096	0.816411	0.999912	-0.0425676	-1.02995	0.870785	0.967486	0.0298741	1.02092
Resf1	Resf1	Retroelement silencing factor 1	0.0288335	0.416869	0.264172	1.20095	0.615859	0.999912	0.0607532	1.04301	0.249036	0.638376	0.139639	1.10163
Zfp541	Zfp541	Zinc finger protein 541	0.632877	0.916728	0.264144	1.20092	0.919691	0.999912	-0.0569922	-1.04029	0.842674	0.959229	0.112216	1.08089
Bche	Bche	Cholinesterase	0.487875	0.880486	0.264099	1.20089	0.170726	0.999912	0.521488	1.43544	0.579389	0.862141	0.211916	1.15823
Unc13d	Unc13d	Protein unc-13 homolog D	0.203781	0.761416	0.263792	1.20063	0.696561	0.999912	0.0809883	1.05774	0.0703121	0.382512	0.375816	1.29757
Plekhg3	Plekhg3	Pleckstrin homology domain-containing family G member 3	0.00877259	0.238624	0.263768	1.20061	0.0206206	0.96976	0.233375	1.17558	0.0402257	0.298195	0.207105	1.15437
Proca1	Proca1	Protein PROCA1	0.325662	0.830687	0.263419	1.20032	0.186749	0.999912	0.355183	1.27915	0.434789	0.788587	0.21204	1.15832
Nsg2	Nsg2	Neuronal vesicle trafficking-associated protein 2	0.321145	0.828774	0.263411	1.20031	0.785119	0.999912	0.0730198	1.05192	0.419606	0.780534	-0.218821	-1.16378
Tmem243	Tmem243	Transmembrane protein 243, mitochondrial	0.0252159	0.396997	0.263235	1.20017	0.932165	0.999912	0.0101034	1.00703	0.145665	0.513479	0.172728	1.12719
Gria3	Gria3	Glutamate receptor 3	0.110542	0.655453	0.26318	1.20012	0.361638	0.999912	0.151061	1.11039	0.057455	0.349758	0.314617	1.24368
Hrob	Hrob	Homologous recombination OB-fold protein	0.302914	0.822307	0.263122	1.20007	0.949708	0.999912	0.0161489	1.01126	0.242051	0.631272	0.299332	1.23057
Tom1	Tom1	Target of Myb protein 1	0.219953	0.774784	0.263078	1.20004	0.644299	0.999912	-0.101718	-1.07305	0.185532	0.568493	0.288572	1.22143
Acsm3	Acsm3	Acyl-coenzyme A synthetase ACSM3, mitochondrial	0.489718	0.881054	0.262955	1.19993	0.790596	0.999912	-0.102884	-1.07392	0.507119	0.830928	0.255436	1.1937
Fgd4	Fgd4	FYVE, RhoGEF and PH domain-containing protein 4	0.0138958	0.295326	0.262945	1.19993	0.00242952	0.559999	0.324536	1.25226	1.23119e-05	0.0112459	0.468066	1.38325
Tkt	Tkt	Transketolase	0.125568	0.676843	0.262847	1.19984	0.294165	0.999912	0.180024	1.1329	0.0331851	0.273097	0.365503	1.28833
Phf1	Phf1	PHD finger protein 1	0.0025942	0.131423	0.262318	1.1994	0.39295	0.999912	0.0748918	1.05328	0.504699	0.829601	0.0586877	1.04152
Cdc14a	Cdc14a	Dual specificity protein phosphatase CDC14A	0.0133586	0.287694	0.262291	1.19938	0.285588	0.999912	0.11382	1.08209	0.00918161	0.172676	0.277708	1.21227
Ppara	Ppara	Peroxisome proliferator-activated receptor alpha	0.48292	0.87851	0.262283	1.19938	0.367231	0.999912	0.337954	1.26396	0.16348	0.538587	0.522149	1.43609
Cfap99	Cfap99	Cilia and flagella-associated protein 99	0.689548	0.931493	0.262229	1.19933	0.236178	0.999912	0.772615	1.70836	0.480727	0.815631	0.465645	1.38093
Adipoq	Adipoq	Adiponectin	0.374493	0.846159	0.262199	1.19931	0.0655731	0.999912	0.543625	1.45763	0.209706	0.598215	0.370426	1.29273
Gm21992	Gm21992	#N/A	0.288704	0.817292	0.26215	1.19926	0.0877401	0.999912	-0.451051	-1.36704	0.072989	0.388654	-0.483304	-1.39794
Nfya	Nfya	Nuclear transcription factor Y subunit alpha	0.0490511	0.505126	0.261817	1.19899	0.252041	0.999912	0.152511	1.1115	0.288925	0.676506	0.141281	1.10288
Helz2	Helz2	Helicase with zinc finger domain 2	0.06626	0.557955	0.261481	1.19871	0.141475	0.999912	0.209535	1.15632	0.0447841	0.310298	0.28607	1.21931
Rps6ka1	Rps6ka1	Ribosomal protein S6 kinase alpha-1	0.189314	0.75247	0.261267	1.19853	0.450625	0.999912	0.150183	1.10971	0.0435146	0.305001	0.401879	1.32123
Dnase1	Dnase1	Deoxyribonuclease-1	0.324042	0.83061	0.261183	1.19846	0.275713	0.999912	0.290551	1.22311	0.0104703	0.182546	0.677929	1.59984
Zfp954	Zfp954	5730403M16Rik protein	0.0112223	0.269205	0.260993	1.1983	0.0188209	0.955924	0.244242	1.18447	0.42639	0.783796	-0.0847792	-1.06053
Calhm2	Calhm2	Calcium homeostasis modulator protein 2	0.0725777	0.579705	0.260742	1.1981	0.188832	0.999912	0.191496	1.14195	0.136513	0.502274	-0.218873	-1.16382
Maml1	Maml1	Mastermind-like protein 1	0.00208428	0.11882	0.260709	1.19807	0.441786	0.999912	0.065462	1.04642	0.890017	0.973081	-0.0118081	-1.00822
Ucma	Ucma	Unique cartilage matrix-associated protein	0.61566	0.91325	0.260681	1.19804	0.882108	0.999912	-0.0771731	-1.05495	0.465485	0.80691	0.379361	1.30077
Rasal3	Rasal3	RAS protein activator like-3	0.128817	0.680753	0.260519	1.19791	0.318812	0.999912	0.171285	1.12606	0.0121123	0.189521	0.430854	1.34803
Ptafr	Ptafr	Platelet-activating factor receptor	0.0639604	0.550362	0.260438	1.19784	0.0445628	0.999912	0.282712	1.21648	0.00197154	0.0994511	0.435554	1.35243
Zbtb11	Zbtb11	Zinc finger and BTB domain-containing protein 11	0.0206516	0.361267	0.260279	1.19771	0.743246	0.999912	-0.0371017	-1.02605	0.506438	0.830359	0.0753216	1.0536
Eed	Eed	Polycomb protein EED	0.0636322	0.549713	0.260257	1.19769	0.536368	0.999912	0.0869314	1.06211	0.510534	0.83284	0.0925966	1.06629
Lzts1	Lzts1	#N/A	0.366327	0.843952	0.260092	1.19755	0.948194	0.999912	0.019039	1.01328	0.329509	0.713606	-0.292589	-1.22484
Rflnb	Rflnb	Refilin-B	0.0298868	0.420052	0.260043	1.19751	0.0498721	0.999912	0.234964	1.17688	0.0184557	0.221545	0.282406	1.21622
Rln3	Rln3	Relaxin-3	0.529569	0.889966	0.259871	1.19737	0.628709	0.999912	0.205153	1.15281	0.571107	0.858251	0.243832	1.18413
Rnf113a1	Rnf113a1	Ring finger protein 113A1	0.163584	0.730978	0.259789	1.1973	0.728558	0.999912	0.0655686	1.0465	0.0253881	0.247296	0.41987	1.33781
Cd19	Cd19	B-lymphocyte antigen CD19	0.308185	0.823241	0.259758	1.19728	0.631025	0.999912	-0.122507	-1.08862	0.478839	0.814711	0.180604	1.13336
Lmo1	Lmo1	Rhombotin-1	0.0873554	0.611763	0.259738	1.19726	0.199033	0.999912	0.196045	1.14555	0.250449	0.639922	-0.177347	-1.1308
Fam169b	Fam169b	Protein FAM169B	0.175053	0.742576	0.259642	1.19718	0.661878	0.999912	0.0846362	1.06042	0.119295	0.476819	0.301079	1.23207
Itsn2	Itsn2	Intersectin-2	0.00413725	0.163433	0.259588	1.19714	0.00453932	0.697435	0.257202	1.19516	0.00108764	0.0877144	0.296254	1.22795
Pcf11	Pcf11	PCF11 cleavage and polyadenylation factor subunit	0.00911386	0.239304	0.259574	1.19713	0.463146	0.999912	0.0732025	1.05205	0.223134	0.615504	0.121645	1.08797
Grk2	Grk2	Beta-adrenergic receptor kinase 1	0.0485317	0.503851	0.25953	1.19709	0.239235	0.999912	0.154869	1.11332	0.0206404	0.228858	0.304572	1.23505
Banp	Banp	Protein BANP	0.134041	0.687354	0.259515	1.19708	0.00147435	0.43259	0.550591	1.46469	0.000238481	0.0468486	0.636545	1.5546
Ddias	Ddias	DNA damage-induced apoptosis suppressor protein	0.340668	0.836357	0.259397	1.19698	0.454669	0.999912	0.203841	1.15176	0.287624	0.675941	0.290045	1.22268
Cyp4x1	Cyp4x1	Cytochrome P450 4X1	0.594454	0.906395	0.259369	1.19696	0.480285	0.999912	-0.357145	-1.28089	0.854836	0.962615	0.0912611	1.0653
Cdkl5	Cdkl5	Cyclin-dependent kinase-like 5	0.219451	0.774784	0.259215	1.19683	0.986197	0.999912	0.00371031	1.00258	0.933072	0.985518	0.0181213	1.01264
Relt	Relt	Tumor necrosis factor receptor superfamily member 19L	0.0536823	0.522693	0.259179	1.1968	0.239819	0.999912	0.158145	1.11585	0.111866	0.463308	0.214027	1.15992
Tbxa2r	Tbxa2r	Thromboxane A2 receptor	0.265954	0.805356	0.259106	1.19674	0.63584	0.999912	-0.110866	-1.07988	0.916782	0.981046	0.0244721	1.01711
Shcbp1l	Shcbp1l	Testicular spindle-associated protein SHCBP1L	0.52121	0.887929	0.259073	1.19671	0.776729	0.999912	0.117294	1.0847	0.20734	0.594749	0.514111	1.42811
Negr1	Negr1	Neuronal growth regulator 1	0.41081	0.859119	0.258558	1.19628	0.0600796	0.999912	0.590251	1.50551	0.257426	0.646205	0.358093	1.28173
Mrtfa	Mrtfa	Myocardin-related transcription factor A	0.00378406	0.157032	0.258545	1.19627	0.0958404	0.999912	0.148966	1.10877	0.00166734	0.096441	0.281279	1.21527
Slamf6	Slamf6	SLAM family member 6	0.218295	0.774784	0.258541	1.19627	0.455537	0.999912	-0.157461	-1.11532	0.981909	0.995981	-0.00478559	-1.00332
Jdp2	Jdp2	Jun dimerization protein 2	0.0672248	0.560027	0.258392	1.19614	0.0839582	0.999912	0.244257	1.18448	0.833938	0.956759	0.0296907	1.02079
Dnhd1	Dnhd1	Dynein heavy chain domain 1	0.177738	0.743421	0.258087	1.19589	0.46477	0.999912	-0.145209	-1.10589	0.795598	0.944749	0.0513917	1.03626
Cry1	Cry1	Cryptochrome-1	0.0165891	0.326592	0.257867	1.19571	0.0235563	0.999912	0.244723	1.18487	0.000474452	0.0632762	0.377956	1.2995
Ptgr1	Ptgr1	Prostaglandin reductase 1	0.0818313	0.600194	0.257836	1.19568	0.694217	0.999912	0.0584014	1.04131	0.132573	0.496677	0.223431	1.16751
Rybp	Rybp	RING1 and YY1-binding protein	0.0611547	0.543735	0.257431	1.19535	0.24549	0.999912	0.160187	1.11743	0.441367	0.79218	0.106454	1.07658
Tmem14a	Tmem14a	Transmembrane protein 14A	0.415802	0.861062	0.25741	1.19533	0.768137	0.999912	-0.0945227	-1.06771	0.959264	0.990232	0.0164037	1.01144
Irf5	Irf5	Interferon regulatory factor 5	0.0936879	0.629072	0.257402	1.19532	0.704926	0.999912	0.0582245	1.04118	0.226041	0.61801	0.186166	1.13774
Tmppe	Tmppe	Transmembrane protein with metallophosphoesterase domain	0.0448561	0.492779	0.257182	1.19514	0.0658998	0.999912	0.237993	1.17935	0.050074	0.327524	0.255158	1.19347
Arhgap27	Arhgap27	Rho GTPase-activating protein 27	0.0667015	0.558904	0.257155	1.19512	0.524654	0.999912	0.0893978	1.06393	0.0477763	0.31991	0.278109	1.2126
A530016L24Rik	A530016L24Rik	#N/A	0.588986	0.904488	0.257129	1.1951	0.0437045	0.999912	0.95854	1.94334	0.433091	0.787628	0.373489	1.29548
Ddx60	Ddx60	DExD_H box helicase 60	0.0706807	0.57146	0.257043	1.19503	0.641291	0.999912	0.0667091	1.04732	0.579608	0.862141	0.0795551	1.05669
Ppbp	Ppbp	Chemokine subfamily B Cys-X-Cys	0.363338	0.843419	0.257016	1.195	0.972164	0.999912	-0.00986666	-1.00686	0.258305	0.647874	0.319623	1.248
Baiap3	Baiap3	BAI1-associated protein 3	0.160744	0.729392	0.256976	1.19497	0.752772	0.999912	-0.0584328	-1.04133	0.00446603	0.136392	0.522433	1.43638
Slc12a5	Slc12a5	Solute carrier family 12 member 5	0.239167	0.781285	0.256806	1.19483	0.639572	0.999912	0.103781	1.07459	0.122177	0.481716	0.341592	1.26715
P2rx1	P2rx1	P2X purinoceptor 1	0.288758	0.817292	0.256696	1.19474	0.823641	0.999912	0.0539822	1.03813	0.191565	0.576778	0.316253	1.24509
Noct	Noct	Nocturnin	0.115153	0.661675	0.256322	1.19443	0.739901	0.999912	-0.0541533	-1.03825	0.475959	0.813084	0.116272	1.08393
Bco2	Bco2	Carotenoid-cleaving dioxygenase, mitochondrial	0.395221	0.853736	0.256307	1.19442	0.447965	0.999912	0.230907	1.17357	0.951856	0.988437	-0.0187111	-1.01305
Gramd1b	Gramd1b	Protein Aster-B	0.097497	0.638429	0.256238	1.19436	0.552262	0.999912	0.0921176	1.06593	0.215703	0.605061	0.191958	1.14231
Ppp2r2c	Ppp2r2c	Serine_threonine-protein phosphatase 2A 55 kDa regulatory subunit B gamma isoform	0.704896	0.935721	0.256067	1.19422	0.915752	0.999912	0.0718598	1.05107	0.610736	0.87626	0.345336	1.27045
Irag2	Irag2	Inositol 1,4,5-triphosphate receptor associated 2	0.253807	0.791249	0.255827	1.19402	0.931827	0.999912	0.0191858	1.01339	0.224732	0.61705	0.272255	1.20769
Pou2f1	Pou2f1	POU domain, class 2, transcription factor 1	0.0235703	0.386985	0.255711	1.19392	0.801744	0.999912	0.0285282	1.01997	0.571262	0.858251	0.0644604	1.04569
Zfp202	Zfp202	Zinc finger protein 202	0.271199	0.809183	0.255375	1.19365	0.815669	0.999912	0.0545752	1.03855	0.830545	0.956297	0.0503069	1.03549
Palb2	Palb2	Partner and localizer of BRCA2	0.321751	0.829203	0.255368	1.19364	0.740496	0.999912	0.0855618	1.0611	0.173793	0.552105	0.351153	1.27558
Midn	Midn	Midnolin	0.00741623	0.22047	0.255334	1.19361	0.81841	0.999912	0.021937	1.01532	0.94479	0.987085	0.00662292	1.0046
F2rl3	F2rl3	Proteinase-activated receptor 4	0.306135	0.822607	0.255183	1.19349	0.963312	0.999912	0.0114955	1.008	0.12207	0.481664	0.386006	1.30677
Xntrpc	Xntrpc	#N/A	0.619837	0.914624	0.25477	1.19315	0.237184	0.999912	-0.645638	-1.56443	0.676492	0.902449	-0.224116	-1.16806
Pbld1	Pbld1	Phenazine biosynthesis-like domain-containing protein 1	0.589888	0.904574	0.254656	1.19305	0.675718	0.999912	-0.202369	-1.15059	0.67817	0.903102	-0.202282	-1.15052
Cbl	Cbl	E3 ubiquitin-protein ligase CBL	0.0434964	0.48696	0.254375	1.19282	0.0267814	0.999912	0.279141	1.21347	0.00225354	0.103264	0.385049	1.3059
Fbrs	Fbrs	Probable fibrosin-1	0.0131492	0.286229	0.254323	1.19278	0.124609	0.999912	0.157724	1.11553	0.0134008	0.195694	0.254067	1.19256
Tes	Tes	Testin	0.113581	0.66135	0.254247	1.19271	0.461536	0.999912	0.118613	1.08569	0.0944981	0.432123	0.269398	1.2053
Fbxl14	Fbxl14	F-box_LRR-repeat protein 14	0.0456387	0.494912	0.25414	1.19262	0.108585	0.999912	0.204219	1.15206	0.0298863	0.262693	0.27648	1.21124
Rps13	Rps13	40S ribosomal protein S13	0.343711	0.836357	0.253837	1.19237	0.37719	0.999912	-0.239902	-1.18091	0.636577	0.886603	0.127819	1.09264
Rab6b	Rab6b	Ras-related protein Rab-6B	0.222867	0.774892	0.253602	1.19218	0.189612	0.999912	0.273219	1.2085	0.805655	0.948709	0.0513703	1.03625
Stk10	Stk10	Serine_threonine-protein kinase 10	0.100977	0.642957	0.253349	1.19197	0.163027	0.999912	0.215581	1.16117	0.0331988	0.273097	0.329159	1.25628
Trmt1l	Trmt1l	TRMT1-like protein	0.000493315	0.0560259	0.253344	1.19197	0.776749	0.999912	0.0208762	1.01458	0.0195055	0.225714	0.17207	1.12667
Aph1c	Aph1c	Putative gamma-secretase subunit APH-1C	0.12371	0.676523	0.253319	1.19195	0.81606	0.999912	0.0385773	1.0271	0.0371944	0.287291	0.344668	1.26986
Cass4	Cass4	Cas scaffolding protein family member 4	0.178634	0.743524	0.253292	1.19192	0.630478	0.999912	0.0911385	1.06521	0.192979	0.577936	0.246692	1.18648
S100a4	S100a4	Protein S100-A4	0.680076	0.929522	0.253291	1.19192	0.487242	0.999912	0.427905	1.34528	0.774273	0.937164	0.180271	1.1331
Draxin	Draxin	Draxin	0.36953	0.844274	0.253142	1.1918	0.812785	0.999912	0.0672389	1.04771	0.0662044	0.374191	0.519257	1.43322
Hnmt	Hnmt	Histamine N-methyltransferase	0.0768569	0.588973	0.253073	1.19174	0.0344287	0.999912	0.303765	1.23436	0.0539778	0.339977	0.278053	1.21256
Sdhaf1	Sdhaf1	Succinate dehydrogenase assembly factor 1, mitochondrial	0.422251	0.865179	0.252874	1.19158	0.96395	0.999912	0.0145278	1.01012	0.708594	0.915779	-0.122107	-1.08832
Zfand4	Zfand4	AN1-type zinc finger protein 4	0.211978	0.770632	0.252871	1.19158	0.248676	0.999912	0.234221	1.17627	0.0314587	0.267749	0.436651	1.35346
U2af1	U2af1	Splicing factor U2AF 35 kDa subunit	0.112085	0.658733	0.252864	1.19157	0.376744	0.999912	-0.141643	-1.10316	0.934716	0.985518	0.0131284	1.00914
Sun2	Sun2	SUN domain-containing protein 2	0.0230213	0.382469	0.252378	1.19117	0.313195	0.999912	0.112009	1.08073	0.00402127	0.13107	0.31946	1.24786
Mad2l1bp	Mad2l1bp	MAD2L1-binding protein	0.0736802	0.58243	0.25237	1.19116	0.645829	0.999912	0.0650503	1.04612	0.125678	0.487845	0.216792	1.16215
Il17rb	Il17rb	Interleukin-17 receptor B	0.323554	0.830567	0.252281	1.19109	0.792523	0.999912	0.0679526	1.04823	0.0706148	0.383462	0.464237	1.37959
Cyren	Cyren	Cell cycle regulator of non-homologous end joining	0.0364328	0.457864	0.252239	1.19105	0.757964	0.999912	0.0378639	1.02659	0.104316	0.449931	0.199701	1.14846
Eif4ebp3	Eif4ebp3	Eukaryotic translation initiation factor 4E-binding protein 3	0.537862	0.892763	0.25216	1.19099	0.514883	0.999912	-0.277053	-1.21172	0.581584	0.862615	0.230078	1.1729
Pet100	Pet100	Protein PET100 homolog, mitochondrial	0.0763456	0.588973	0.252089	1.19093	0.678214	0.999912	0.0593515	1.042	0.865102	0.965161	-0.0244018	-1.01706
Slain1	Slain1	SLAIN motif-containing protein 1	0.178697	0.743524	0.252072	1.19092	0.805459	0.999912	0.0466931	1.03289	0.576981	0.861569	0.106108	1.07632
Spns3	Spns3	Protein spinster homolog 3	0.290853	0.817292	0.251976	1.19084	0.82638	0.999912	0.0524192	1.037	0.106773	0.45239	0.385165	1.30601
Zfp710	Zfp710	Zinc finger protein 710	0.00853745	0.236363	0.251887	1.19076	0.0424107	0.999912	0.194702	1.14449	0.12676	0.489121	0.14671	1.10704
Zfp235	Zfp235	Zinc finger protein 235	0.0573103	0.533169	0.251882	1.19076	0.701583	0.999912	0.0515877	1.0364	0.457256	0.801244	-0.101576	-1.07295
Fam174b	Fam174b	Membrane protein FAM174B	0.196162	0.756396	0.251727	1.19063	0.414222	0.999912	-0.16075	-1.11787	0.437124	0.790179	-0.153523	-1.11228
Skint3	Skint3	Selection and upkeep of intraepithelial T-cells protein 3	0.38991	0.85145	0.251682	1.19059	0.352875	0.999912	0.273066	1.20837	0.232238	0.622426	0.351776	1.27613
Lcp2	Lcp2	Lymphocyte cytosolic protein 2	0.144437	0.708396	0.251672	1.19059	0.237785	0.999912	0.203683	1.15163	0.0313683	0.267292	0.371357	1.29357
Mocos	Mocos	Molybdenum cofactor sulfurase	0.0264864	0.404871	0.251635	1.19056	0.013283	0.875233	0.281577	1.21552	0.00249649	0.108596	0.344386	1.26961
Itgb7	Itgb7	Integrin beta-7	0.17077	0.737581	0.251452	1.1904	0.612206	0.999912	0.0931213	1.06668	0.172392	0.55041	0.250671	1.18976
Khdc4	Khdc4	KH homology domain-containing protein 4	0.00214881	0.120143	0.251366	1.19033	0.409786	0.999912	0.0677805	1.0481	0.17255	0.550442	0.11232	1.08097
Stk38	Stk38	Serine_threonine-protein kinase 38	0.0035343	0.155357	0.251296	1.19028	0.100112	0.999912	0.141842	1.10331	0.00978066	0.177351	0.222942	1.16711
Trf	Trf	Interleukin-5	0.0750187	0.587226	0.251004	1.19003	0.0987527	0.999912	0.232804	1.17512	0.0398487	0.296611	0.289856	1.22252
Vipr2	Vipr2	Vasoactive intestinal polypeptide receptor 2	0.493156	0.881139	0.25099	1.19002	0.816546	0.999912	0.0853017	1.06091	0.306044	0.692446	-0.37962	-1.301
Ppp1r15b	Ppp1r15b	Protein phosphatase 1 regulatory subunit 15B	0.0902737	0.622128	0.250802	1.18987	0.648145	0.999912	0.0675935	1.04797	0.353727	0.734271	0.137381	1.09991
Hacd4	Hacd4	Very-long-chain (3R)-3-hydroxyacyl-CoA dehydratase 4	0.0179823	0.335852	0.250623	1.18972	0.00624737	0.734772	0.290102	1.22273	0.00152369	0.0934592	0.336653	1.26282
Tspan14	Tspan14	Tetraspanin-14	0.0433718	0.48696	0.250547	1.18966	0.30114	0.999912	0.128377	1.09306	0.156181	0.528853	0.17613	1.12985
Crem	Crem	cAMP-responsive element modulator	0.101434	0.643627	0.250505	1.18962	0.362531	0.999912	0.139867	1.1018	0.926547	0.984579	-0.0142312	-1.00991
Gimap3	Gimap3	GTPase IMAP family member 3	0.269048	0.807849	0.250367	1.18951	0.646321	0.999912	-0.104222	-1.07491	0.457206	0.801244	0.168763	1.12409
Pi16	Pi16	Peptidase inhibitor 16	0.267354	0.806667	0.250359	1.1895	0.0555775	0.999912	0.432119	1.34921	0.188519	0.573087	0.296903	1.2285
Sirt7	Sirt7	NAD-dependent protein deacetylase sirtuin-7	0.0557972	0.527837	0.250322	1.18947	0.45198	0.999912	0.0985458	1.07069	0.0336499	0.275278	0.278318	1.21278
Ap5b1	Ap5b1	AP-5 complex subunit beta-1	0.123767	0.676523	0.250164	1.18934	0.0252787	0.999912	0.363872	1.28688	0.00105748	0.0873442	0.53265	1.44658
S100a10	S100a10	Protein S100-A10	0.349042	0.836499	0.249935	1.18915	0.333129	0.999912	0.25833	1.19609	0.653819	0.893623	-0.119729	-1.08653
Atp6v1g2	Atp6v1g2	V-type proton ATPase subunit G 2	0.0980576	0.638967	0.249834	1.18907	0.653359	0.999912	-0.06944	-1.04931	0.335283	0.718869	0.148664	1.10854
Tmem216	Tmem216	Transmembrane protein 216	0.114606	0.661675	0.249782	1.18903	0.415891	0.999912	0.129176	1.09367	0.13543	0.500485	0.237189	1.17869
Gdf15	Gdf15	Growth_differentiation factor 15	0.386482	0.85145	0.249316	1.18864	0.730634	0.999912	-0.0994851	-1.07139	0.411245	0.774565	0.237153	1.17866
Arhgap15	Arhgap15	Rho GTPase-activating protein 15	0.162654	0.730942	0.249297	1.18863	0.324965	0.999912	0.175958	1.12971	0.0844077	0.412726	0.308531	1.23845
Cox16	Cox16	Cytochrome c oxidase assembly protein COX16 homolog, mitochondrial	0.44765	0.8686	0.24916	1.18851	0.997168	0.999912	0.00120718	1.00084	0.312328	0.698382	0.339316	1.26516
Clk1	Clk1	Dual specificity protein kinase CLK1	0.00974791	0.246849	0.249147	1.1885	0.884701	0.999912	-0.0139963	-1.00975	0.653	0.893159	-0.0434214	-1.03055
Dnah2	Dnah2	Dynein axonemal heavy chain 2	0.260894	0.801321	0.249139	1.1885	0.0814227	0.999912	0.387619	1.30823	0.0661324	0.374072	0.411214	1.3298
Rad9a	Rad9a	Cell cycle checkpoint control protein RAD9A	0.129637	0.681451	0.249077	1.18845	0.764101	0.999912	0.0494632	1.03488	0.429568	0.784565	0.130285	1.09451
Oas2	Oas2	2'-5'-oligoadenylate synthase 2	0.315863	0.826401	0.248632	1.18808	0.282298	0.999912	0.266924	1.20324	0.0987358	0.439957	0.409955	1.32864
Plin2	Plin2	Perilipin-2	0.00182501	0.114069	0.248175	1.1877	0.25776	0.999912	0.0903517	1.06463	0.0497073	0.326901	0.156811	1.11482
Max	Max	Protein max	0.0267228	0.40551	0.248093	1.18764	0.523666	0.999912	0.0714883	1.0508	0.194841	0.579934	0.145371	1.10602
Tmem138	Tmem138	Transmembrane protein 138	0.0628248	0.546877	0.24793	1.1875	0.42898	0.999912	0.107005	1.07699	0.3416	0.722198	0.129565	1.09396
B3galt1	B3galt1	Beta-1,3-galactosyltransferase 1	0.537452	0.892563	0.247853	1.18744	0.654285	0.999912	0.180915	1.1336	0.858116	0.963351	-0.0728688	-1.05181
Laptm5	Laptm5	Lysosomal-associated transmembrane protein 5	0.112173	0.658733	0.247779	1.18738	0.779654	0.999912	0.043647	1.03072	0.261083	0.650376	0.175333	1.12923
Zfp141	Zfp141	Zinc finger protein 141	0.0588629	0.538185	0.247428	1.18709	0.205881	0.999912	0.166476	1.12231	0.0200396	0.226352	0.30621	1.23646
Zfp748	Zfp748	Zinc finger protein 748	0.0400187	0.473224	0.247276	1.18696	0.0164249	0.91482	0.290637	1.22318	0.0865568	0.416783	0.209413	1.15622
Samhd1	Samhd1	Deoxynucleoside triphosphate triphosphohydrolase SAMHD1	0.0890444	0.618561	0.247219	1.18692	0.487361	0.999912	0.100999	1.07252	0.0535537	0.338676	0.28073	1.21481
Snx18	Snx18	Sorting nexin-18	0.00323363	0.148894	0.247092	1.18681	0.0615594	0.999912	0.15716	1.11509	0.816482	0.952253	0.0195502	1.01364
Rarres2	Rarres2	Retinoic acid receptor responder protein 2	0.463538	0.874497	0.247081	1.1868	0.0259202	0.999912	0.750231	1.68206	0.165892	0.54122	0.46732	1.38254
Trim30a	Trim30a	Tripartite motif-containing protein 30A	0.126305	0.677651	0.246858	1.18662	0.12732	0.999912	0.246416	1.18626	0.0596278	0.356419	0.304531	1.23502
Abcb6	Abcb6	ATP-binding cassette sub-family B member 6	0.457834	0.87297	0.246843	1.18661	0.658329	0.999912	0.148401	1.10834	0.60455	0.872933	0.174585	1.12864
C4b	C4b	Complement C4-B	0.387325	0.85145	0.246291	1.18615	0.124261	0.999912	0.437939	1.35467	0.11291	0.465506	0.451663	1.36762
Tasor	Tasor	Protein TASOR	0.00134816	0.102074	0.246198	1.18608	0.000103597	0.122214	0.299766	1.23094	0.000264647	0.0493227	0.283363	1.21703
Oacyl	Oacyl	O-acyltransferase like protein	0.609919	0.911337	0.246176	1.18606	0.441373	0.999912	-0.386174	-1.30692	0.301459	0.68746	-0.528723	-1.44265
Prss30	Prss30	Serine protease 30	0.518017	0.887707	0.246071	1.18597	0.576369	0.999912	0.213924	1.15984	0.494589	0.823295	-0.266429	-1.20283
Mcpt8	Mcpt8	Mast cell protease 8	0.300509	0.821302	0.246013	1.18592	0.845331	0.999912	0.0463903	1.03268	0.30436	0.691051	0.244239	1.18447
Trim12a	Trim12a	Tripartite motif-containing protein 12A	0.0533194	0.520904	0.24598	1.1859	0.334459	0.999912	0.123244	1.08918	0.0559906	0.345553	0.244143	1.18439
Dynll1	Dynll1	#N/A	0.0425028	0.484219	0.245955	1.18588	0.223023	0.999912	0.147861	1.10793	0.926793	0.984579	-0.0111598	-1.00777
Bend5	Bend5	BEN domain-containing protein 5	0.495561	0.88261	0.245657	1.18563	0.110385	0.999912	-0.588362	-1.50354	0.953567	0.988916	0.0212264	1.01482
Krt18	Krt18	Keratin, type I cytoskeletal 18	0.348504	0.836421	0.245651	1.18563	0.813185	0.999912	-0.0635077	-1.045	0.221582	0.613331	0.324955	1.25263
Hacd2	Hacd2	Very-long-chain (3R)-3-hydroxyacyl-CoA dehydratase 2	0.0770973	0.588973	0.245585	1.18557	0.0781269	0.999912	0.24536	1.18539	0.210268	0.598759	0.174998	1.12896
Prkcg	Prkcg	Protein kinase C gamma type	0.161145	0.730683	0.245521	1.18552	0.768176	0.999912	-0.0527122	-1.03721	0.706828	0.915138	-0.0678614	-1.04816
Plekhf2	Plekhf2	Pleckstrin homology domain-containing family F member 2	0.0675895	0.561018	0.24531	1.18535	0.068879	0.999912	0.244366	1.18457	0.0346846	0.279341	0.283834	1.21743
Nostrin	Nostrin	Nostrin	0.313904	0.82565	0.245104	1.18518	0.96897	0.999912	-0.00957447	-1.00666	0.921426	0.982598	-0.0244035	-1.01706
Idnk	Idnk	Probable gluconokinase	0.0294721	0.418379	0.244894	1.18501	0.667323	0.999912	0.0487394	1.03436	0.266656	0.656679	0.126209	1.09142
Fbxw10	Fbxw10	F-box_WD repeat-containing protein 10	0.530959	0.890189	0.24478	1.18491	0.830972	0.999912	0.0845683	1.06037	0.399669	0.766895	0.332711	1.25938
Hip1r	Hip1r	Huntingtin-interacting protein 1-related protein	0.0872499	0.611763	0.244355	1.18456	0.515892	0.999912	0.0929484	1.06655	0.0104863	0.182546	0.366029	1.2888
Mutyh	Mutyh	Adenine DNA glycosylase	0.146551	0.710373	0.243858	1.18416	0.439675	0.999912	0.131344	1.09531	0.213938	0.602705	0.211989	1.15828
Gsdmd	Gsdmd	Gasdermin-D	0.0738535	0.582906	0.243704	1.18403	0.355809	0.999912	0.126107	1.09134	0.00557618	0.147114	0.378373	1.29987
Ptpro	Ptpro	Receptor-type tyrosine-protein phosphatase O	0.171864	0.738511	0.243572	1.18392	0.108656	0.999912	0.286375	1.21957	0.104335	0.449931	0.290272	1.22287
Arid4a	Arid4a	AT-rich interactive domain-containing protein 4A	0.0388804	0.468985	0.243507	1.18387	0.293468	0.999912	0.124065	1.0898	0.0855107	0.415308	0.203172	1.15123
Fanca	Fanca	Fanconi anemia group A protein homolog	0.194031	0.755313	0.243502	1.18386	0.275863	0.999912	0.204497	1.15228	0.0541953	0.34048	0.361331	1.28461
Irak4	Irak4	Interleukin-1 receptor-associated kinase 4	0.00698252	0.214145	0.243413	1.18379	0.0140881	0.886974	0.222473	1.16673	0.0419882	0.302073	0.185009	1.13682
B4galnt4	B4galnt4	N-acetyl-beta-glucosaminyl-glycoprotein 4-beta-N-acetylgalactosaminyltransferase 1	0.308754	0.823499	0.243377	1.18376	0.857259	0.999912	-0.0443943	-1.03125	0.321601	0.707098	0.242845	1.18332
Spef2	Spef2	Sperm flagellar protein 2	0.387467	0.85145	0.243317	1.18371	0.531793	0.999912	0.178861	1.13199	0.337925	0.720254	0.275397	1.21033
Cdk5r1	Cdk5r1	Cyclin-dependent kinase 5 activator 1	0.204521	0.763514	0.243302	1.1837	0.363448	0.999912	0.174866	1.12886	0.0420433	0.302266	0.39097	1.31127
Alox8	Alox8	Polyunsaturated fatty acid lipoxygenase ALOX8	0.511235	0.886535	0.243089	1.18352	0.7229	0.999912	-0.135686	-1.09862	0.404526	0.770619	0.313822	1.243
Cd37	Cd37	Leukocyte antigen CD37	0.188279	0.75238	0.243016	1.18346	0.90984	0.999912	0.0209247	1.01461	0.186062	0.569068	0.244328	1.18454
Rab37	Rab37	Ras-related protein Rab-37	0.250267	0.787955	0.243014	1.18346	0.0662211	0.999912	0.388381	1.30892	0.644061	0.890077	0.0978312	1.07016
Hsp90aa1	Hsp90aa1	Heat shock protein HSP 90-alpha	0.259356	0.800238	0.242997	1.18345	0.968051	0.999912	-0.00863072	-1.006	0.627412	0.882458	0.104591	1.07519
Zfp809	Zfp809	Zinc finger protein 809	0.0281681	0.414813	0.24297	1.18343	0.285777	0.999912	0.11947	1.08634	0.421147	0.780609	0.0906865	1.06488
Churc1	Churc1	Protein Churchill	0.203902	0.761416	0.242937	1.1834	0.811051	0.999912	0.0460304	1.03242	0.877236	0.969542	0.0298481	1.0209
Ercc6l	Ercc6l	DNA excision repair protein ERCC-6-like	0.288557	0.817292	0.242933	1.1834	0.348319	0.999912	0.214855	1.16059	0.190104	0.574183	0.300255	1.23136
Mbd6	Mbd6	Methyl-CpG-binding domain protein 6	0.0150628	0.307539	0.242856	1.18333	0.156571	0.999912	0.141784	1.10327	0.0218061	0.235549	0.229666	1.17256
Ptk2b	Ptk2b	Protein-tyrosine kinase 2-beta	0.16243	0.730942	0.242815	1.1833	0.905268	0.999912	0.0206997	1.01445	0.265166	0.654453	0.193806	1.14378
Rgl2	Rgl2	#N/A	0.00360714	0.156528	0.242676	1.18319	0.184189	0.999912	0.11096	1.07995	0.00813326	0.166572	0.221217	1.16572
BC049762	BC049762	cDNA sequence BC049762	0.650241	0.921662	0.242665	1.18318	0.336487	0.999912	0.513151	1.42716	0.945123	0.987085	-0.039201	-1.02754
Efhd2	Efhd2	EF-hand domain-containing protein D2	0.0603476	0.542462	0.242512	1.18305	0.32951	0.999912	0.12597	1.09124	0.167518	0.542485	0.178343	1.13158
Colq	Colq	Acetylcholinesterase collagenic tail peptide	0.372204	0.84514	0.242501	1.18304	0.446021	0.999912	-0.210128	-1.15679	0.886486	0.972361	-0.0393612	-1.02766
1700003E16Rik	1700003E16Rik	#N/A	0.563329	0.897675	0.242334	1.1829	0.744614	0.999912	0.138051	1.10042	0.966694	0.992891	-0.0179154	-1.0125
Ogfrl1	Ogfrl1	Opioid growth factor receptor-like protein 1	0.143291	0.706346	0.242242	1.18283	0.455632	0.999912	0.123538	1.0894	0.050856	0.330148	0.323328	1.25121
Ripk2	Ripk2	Receptor-interacting serine_threonine-protein kinase 2	0.029934	0.420052	0.242187	1.18278	0.725556	0.999912	0.0396731	1.02788	0.54709	0.847964	0.0683909	1.04855
Gpr1	Gpr1	#N/A	0.652905	0.921662	0.241969	1.18261	0.0810257	0.999912	0.938082	1.91598	0.258995	0.648917	0.607367	1.52348
Prkcd	Prkcd	#N/A	0.0922406	0.62611	0.241907	1.18255	0.195773	0.999912	0.185929	1.13755	0.00775672	0.165137	0.382644	1.30373
Xdh	Xdh	Xanthine dehydrogenase_oxidase	0.0271208	0.407969	0.241741	1.18242	0.0538929	0.999912	0.21099	1.15748	0.0158167	0.208835	0.264185	1.20096
Tbc1d2	Tbc1d2	TBC1 domain family member 2A	0.217845	0.774619	0.241627	1.18233	0.238643	0.999912	0.231356	1.17394	0.0498512	0.326901	0.385085	1.30594
Tmem158	Tmem158	Transmembrane protein 158	0.252148	0.789467	0.241159	1.18194	0.695366	0.999912	-0.0827308	-1.05902	0.48471	0.81767	-0.14788	-1.10794
P2ry1	P2ry1	P2Y purinoceptor 1	0.260232	0.801321	0.241074	1.18187	0.648804	0.999912	0.0977013	1.07007	0.141327	0.507916	0.315457	1.24441
Klrd1	Klrd1	Natural killer cells antigen CD94	0.282856	0.815638	0.241002	1.18181	0.986979	0.999912	0.00369416	1.00256	0.236642	0.625807	0.267362	1.2036
Gon7	Gon7	EKC_KEOPS complex subunit GON7	0.175176	0.742863	0.240975	1.18179	0.946318	0.999912	-0.0121268	-1.00844	0.722398	0.919354	0.0641793	1.04549
Dclre1c	Dclre1c	Protein artemis	0.0909525	0.622201	0.240942	1.18176	0.0731575	0.999912	0.256295	1.19441	0.0189221	0.224182	0.336214	1.26244
Dok2	Dok2	Docking protein 2	0.134665	0.688575	0.240819	1.18166	0.28488	0.999912	0.172402	1.12693	0.018443	0.221545	0.379834	1.30119
Mss51	Mss51	Putative protein MSS51 homolog, mitochondrial	0.490338	0.881054	0.24078	1.18163	0.832021	0.999912	0.0740507	1.05267	0.889869	0.973081	0.0483452	1.03408
Ahsa2	Ahsa2	Activator of 90 kDa heat shock protein ATPase homolog 2	0.0562871	0.530057	0.240742	1.1816	0.365309	0.999912	0.114937	1.08293	0.692197	0.910254	0.0505175	1.03564
Tnfsfm13	Tnfsfm13	#N/A	0.58793	0.904337	0.240578	1.18147	0.885888	0.999912	0.0656078	1.04653	0.565962	0.856982	0.262079	1.19921
Zyx	Zyx	Zyxin	0.100284	0.642957	0.240278	1.18122	0.440753	0.999912	0.112735	1.08128	0.0584	0.35261	0.276776	1.21148
Zbtb2	Zbtb2	Zinc finger and BTB domain-containing 2	0.0241366	0.390293	0.240274	1.18122	0.297312	0.999912	0.111861	1.08062	0.274788	0.663028	0.117661	1.08497
Pik3cg	Pik3cg	Phosphatidylinositol 4,5-bisphosphate 3-kinase catalytic subunit gamma isoform	0.117222	0.666299	0.240121	1.18109	0.190986	0.999912	0.200569	1.14915	0.00661638	0.155615	0.416467	1.33465
Opn3	Opn3	Opsin-3	0.369284	0.844274	0.239952	1.18095	0.783113	0.999912	0.074606	1.05307	0.292815	0.680009	0.284709	1.21816
Akr1c13	Akr1c13	Aldo-keto reductase family 1 member C13	0.0787706	0.59287	0.239876	1.18089	0.259985	0.999912	0.15555	1.11385	0.44917	0.79778	0.105518	1.07588
Aif1	Aif1	Allograft inflammatory factor 1	0.119985	0.671952	0.239839	1.18086	0.351569	0.999912	-0.144772	-1.10556	0.381304	0.754974	0.135846	1.09874
Tmem154	Tmem154	Transmembrane protein 154	0.102075	0.645158	0.239516	1.1806	0.0471169	0.999912	0.291065	1.22354	0.066714	0.375028	0.269053	1.20502
Ap4b1	Ap4b1	AP-4 complex subunit beta-1	0.568474	0.89797	0.239351	1.18046	0.549882	0.999912	0.2533	1.19193	0.456188	0.800821	0.317237	1.24594
Ska1	Ska1	Spindle and kinetochore-associated protein 1	0.237321	0.781285	0.239249	1.18038	0.452181	0.999912	0.152484	1.11148	0.102803	0.447926	0.330878	1.25778
Orm1	Orm1	Alpha-1-acid glycoprotein 1	0.189846	0.752603	0.239231	1.18036	0.198445	0.999912	0.235263	1.17712	0.0210762	0.230886	0.421894	1.33968
Mlx	Mlx	Max-like protein X	0.00367087	0.156831	0.23916	1.1803	0.037917	0.999912	0.1721	1.1267	0.00137703	0.0915512	0.265794	1.2023
Fmo5	Fmo5	Flavin-containing monooxygenase 5	0.100685	0.642957	0.239007	1.18018	0.39188	0.999912	0.124943	1.09046	0.072356	0.3878	0.262266	1.19936
Nova2	Nova2	RNA-binding protein Nova-2	0.372445	0.84514	0.238855	1.18006	0.638575	0.999912	-0.127022	-1.09204	0.157984	0.530887	-0.385505	-1.30632
Zbtb7b	Zbtb7b	Zinc finger and BTB domain-containing protein 7B	0.0056341	0.193167	0.238786	1.18	0.00467542	0.697435	0.244263	1.18449	0.0252163	0.246844	0.193504	1.14354
Sp140	Sp140	Sp140 nuclear body protein	0.267791	0.807315	0.238667	1.1799	0.555708	0.999912	0.127101	1.0921	0.251944	0.640518	0.247182	1.18689
Plxnc1	Plxnc1	Plexin-C1	0.149139	0.714346	0.23865	1.17989	0.138901	0.999912	0.244987	1.18508	0.0220703	0.236234	0.378994	1.30043
Safb2	Safb2	Scaffold attachment factor B2	0.0295556	0.418762	0.238591	1.17984	0.30354	0.999912	0.112945	1.08143	0.0769032	0.396574	0.19425	1.14413
Rbm14	Rbm14	RNA-binding protein 14	0.122419	0.676217	0.238508	1.17977	0.366593	0.999912	0.139631	1.10162	0.106981	0.452745	0.249362	1.18868
Cd226	Cd226	CD226 antigen	0.378007	0.848289	0.238435	1.17971	0.515492	0.999912	0.175999	1.12975	0.134131	0.499212	0.405363	1.32442
Acot4	Acot4	Peroxisomal succinyl-coenzyme A thioesterase	0.552829	0.894217	0.238429	1.17971	0.490191	0.999912	0.280288	1.21444	0.133078	0.497253	0.605027	1.52101
Chka	Chka	Choline kinase alpha	0.0542699	0.52375	0.238247	1.17956	0.381239	0.999912	-0.109281	-1.07869	0.660931	0.897185	0.0547469	1.03868
Phlda1	Phlda1	Pleckstrin homology-like domain family A member 1	0.227197	0.777654	0.238037	1.17939	0.789791	0.999912	-0.0530902	-1.03748	0.647523	0.891197	-0.0915165	-1.06549
Guca1b	Guca1b	Guanylyl cyclase-activating protein 2	0.558695	0.895084	0.238024	1.17938	0.0840287	0.999912	0.695366	1.6193	0.014212	0.201698	0.981626	1.97469
Rara	Rara	Retinoic acid receptor alpha	0.0117089	0.271472	0.238003	1.17936	0.189802	0.999912	0.124198	1.0899	0.221751	0.613331	0.115962	1.0837
Tmem273	Tmem273	Transmembrane protein 273	0.199763	0.76004	0.237891	1.17927	0.706788	0.999912	-0.0703564	-1.04998	0.955831	0.989174	0.0103752	1.00722
Adgre4	Adgre4	Adhesion G protein-coupled receptor E4	0.286567	0.817131	0.237776	1.17917	0.666723	0.999912	0.0962574	1.069	0.0988754	0.439957	0.368682	1.29117
Cadm3	Cadm3	Cell adhesion molecule 3	0.395455	0.853942	0.237747	1.17915	0.0552407	0.999912	0.536289	1.45024	0.19659	0.581449	0.361484	1.28475
Cyrib	Cyrib	CYFIP-related Rac1 interactor B	0.103189	0.645537	0.237703	1.17911	0.286216	0.999912	0.155619	1.1139	0.0657119	0.372274	0.268572	1.20461
Lmnb2	Lmnb2	Lamin-B2	0.0914735	0.623399	0.237663	1.17908	0.20957	0.999912	0.176973	1.13051	0.0269466	0.253171	0.312085	1.2415
Ppp2r5a	Ppp2r5a	Serine_threonine-protein phosphatase 2A 56 kDa regulatory subunit alpha isoform	0.00232018	0.12492	0.237624	1.17905	0.0870559	0.999912	0.133596	1.09703	0.0195519	0.225714	0.182348	1.13473
Rps27rt	Rps27rt	#N/A	0.00501099	0.18185	0.237565	1.179	0.662641	0.999912	0.0369655	1.02595	0.206694	0.593582	0.107017	1.077
Ctla4	Ctla4	Cytotoxic T-lymphocyte protein 4	0.528085	0.889966	0.23756	1.179	0.891468	0.999912	0.0526052	1.03714	0.282498	0.671136	-0.435816	-1.35268
Ptpn6	Ptpn6	Tyrosine-protein phosphatase non-receptor type 6	0.165706	0.732622	0.237553	1.17899	0.34084	0.999912	0.163282	1.11983	0.0372364	0.287291	0.357096	1.28085
Jakmip3	Jakmip3	Janus kinase and microtubule-interacting protein 3	0.711022	0.937627	0.237277	1.17877	0.962526	0.999912	0.0304508	1.02133	0.683678	0.905647	-0.268501	-1.20456
Cox8b	Cox8b	Cytochrome c oxidase subunit 8B, mitochondrial	0.558523	0.895084	0.237167	1.17868	0.975784	0.999912	0.0123063	1.00857	0.947933	0.987608	0.0264761	1.01852
Fcgr4	Fcgr4	Low affinity immunoglobulin gamma Fc region receptor III-A	0.250374	0.787955	0.237163	1.17867	0.98556	0.999912	-0.00374291	-1.0026	0.121941	0.481599	0.319595	1.24798
Tmem39b	Tmem39b	Transmembrane protein 39B	0.073981	0.582906	0.237046	1.17858	0.903584	0.999912	-0.0162418	-1.01132	0.438188	0.79067	0.104078	1.07481
Cldn10	Cldn10	Claudin-10	0.237986	0.781285	0.236869	1.17843	0.827249	0.999912	0.0442269	1.03113	0.913025	0.979864	0.0222497	1.01554
Coq10b	Coq10b	Coenzyme Q-binding protein COQ10 homolog B, mitochondrial	0.0808326	0.598606	0.236733	1.17832	0.82191	0.999912	-0.0306772	-1.02149	0.310301	0.696592	-0.138772	-1.10097
Neto2	Neto2	Neuropilin and tolloid-like protein 2	0.371368	0.845041	0.236712	1.1783	0.382834	0.999912	0.231349	1.17393	0.0559749	0.345553	0.506415	1.42052
Ms4a4b	Ms4a4b	Chandra protein	0.16744	0.734706	0.236614	1.17822	0.370778	0.999912	0.154173	1.11278	0.121505	0.480892	0.266996	1.2033
Ccdc28b	Ccdc28b	Coiled-coil domain-containing protein 28B	0.049254	0.506154	0.236559	1.17818	0.544417	0.999912	0.0736651	1.05239	0.311188	0.697569	0.123519	1.08939
Clec1b	Clec1b	C-type lectin domain family 1 member B	0.405808	0.858412	0.236542	1.17817	0.901599	0.999912	-0.035211	-1.02471	0.285371	0.674104	0.304149	1.23469
Skap2	Skap2	Src kinase-associated phosphoprotein 2	0.0640599	0.550362	0.236493	1.17813	0.228788	0.999912	0.153816	1.11251	0.0934391	0.430122	0.214463	1.16027
Bglap	Bglap	Osteocalcin	0.476703	0.87742	0.236356	1.17801	0.184549	0.999912	-0.440833	-1.35739	0.753138	0.930588	0.104474	1.0751
Foxred2	Foxred2	FAD-dependent oxidoreductase domain-containing protein 2	0.240001	0.78244	0.236194	1.17788	0.406651	0.999912	0.167132	1.12282	0.029917	0.262693	0.437008	1.35379
Ccnjl	Ccnjl	Cyclin-J-like protein	0.447952	0.8686	0.236189	1.17788	0.73594	0.999912	-0.10802	-1.07775	0.675435	0.901655	-0.135809	-1.09871
Degs1	Degs1	Sphingolipid delta(4)-desaturase DES1	0.0239636	0.390293	0.236167	1.17786	0.18281	0.999912	0.139483	1.10151	0.165982	0.54122	0.145118	1.10582
Sat1	Sat1	Diamine acetyltransferase 1	0.0355448	0.452069	0.236117	1.17782	0.485604	0.999912	0.0783903	1.05584	0.223307	0.615745	0.136936	1.09957
Pxn	Pxn	Paxillin	0.0030406	0.144449	0.235932	1.17767	0.021866	0.975048	0.182674	1.13499	0.000255116	0.0481639	0.291443	1.22386
Rhoh	Rhoh	Rho-related GTP-binding protein RhoH	0.271773	0.809266	0.235914	1.17765	0.412757	0.999912	0.176084	1.12981	0.175991	0.555565	0.291001	1.22349
Cbx2	Cbx2	Chromobox protein homolog 2	0.230199	0.779322	0.235837	1.17759	0.750829	0.999912	0.0628796	1.04455	0.789018	0.943076	-0.053325	-1.03765
Dusp2	Dusp2	#N/A	0.326751	0.831288	0.235644	1.17743	0.317177	0.999912	-0.241186	-1.18196	0.681303	0.904567	-0.0990392	-1.07106
Dock2	Dock2	Dedicator of cytokinesis protein 2	0.132059	0.685169	0.235534	1.17734	0.367102	0.999912	0.141111	1.10275	0.0562391	0.346289	0.29871	1.23004
Trim11	Trim11	E3 ubiquitin-protein ligase TRIM11	0.0565649	0.530506	0.235471	1.17729	0.427394	0.999912	0.0982188	1.07045	0.0282188	0.257062	0.271538	1.20709
Fyb	Fyb	FYN-binding protein 1	0.151565	0.716384	0.235277	1.17713	0.400162	0.999912	0.138164	1.1005	0.0310388	0.266538	0.354104	1.27819
Atp2a3	Atp2a3	Sarcoplasmic_endoplasmic reticulum calcium ATPase 3	0.248663	0.786857	0.235027	1.17693	0.728098	0.999912	0.070837	1.05033	0.103033	0.448465	0.33218	1.25891
Oas1b	Oas1b	Inactive 2'-5'-oligoadenylate synthase 1B	0.305386	0.822607	0.234984	1.17689	0.386445	0.999912	0.199121	1.148	0.181924	0.563793	0.307103	1.23722
Lrif1	Lrif1	Ligand-dependent nuclear receptor-interacting factor 1	0.0365129	0.457968	0.234948	1.17686	0.681029	0.999912	-0.0465379	-1.03278	0.696874	0.912326	-0.0442358	-1.03114
Ptprq	Ptprq	Phosphatidylinositol phosphatase PTPRQ	0.683129	0.929654	0.234724	1.17668	0.175619	0.999912	0.775013	1.7112	0.748657	0.929046	0.186059	1.13765
Naaa	Naaa	N-acylethanolamine-hydrolyzing acid amidase	0.051414	0.514387	0.234691	1.17665	0.143336	0.999912	0.176633	1.13024	0.025067	0.246382	0.270532	1.20625
Rpgr	Rpgr	X-linked retinitis pigmentosa GTPase regulator	0.153887	0.720434	0.234566	1.17655	0.216737	0.999912	0.205131	1.15279	0.830847	0.956297	0.0359884	1.02526
Ubash3a	Ubash3a	Ubiquitin-associated and SH3 domain-containing protein A	0.372473	0.84514	0.234464	1.17647	0.664164	0.999912	0.114319	1.08246	0.220036	0.611128	0.322862	1.25081
Pygo2	Pygo2	Pygopus 2	0.00584043	0.196129	0.234342	1.17637	0.427749	0.999912	0.0676739	1.04803	0.471629	0.810315	0.0615458	1.04358
Rab8b	Rab8b	Ras-related protein Rab-8B	0.0459013	0.49574	0.234332	1.17636	0.155582	0.999912	0.166806	1.12257	0.0764216	0.395916	0.208187	1.15524
Scnn1a	Scnn1a	Amiloride-sensitive sodium channel subunit alpha	0.262043	0.801321	0.234327	1.17636	0.937467	0.999912	0.0164488	1.01147	0.106313	0.451892	0.338163	1.26415
Gm28557	Gm28557	#N/A	0.319861	0.827863	0.234248	1.17629	0.773314	0.999912	0.0698051	1.04957	0.897101	0.975054	0.0319226	1.02237
Sephs2	Sephs2	Selenide, water dikinase 2	0.0916366	0.623652	0.234193	1.17625	0.42731	0.999912	0.11037	1.07951	0.027067	0.253171	0.307316	1.2374
Oasl2	Oasl2	2'-5'-oligoadenylate synthase-like protein 2	0.238809	0.781285	0.234068	1.17615	0.330285	0.999912	0.193683	1.14368	0.208201	0.596144	0.250515	1.18963
Psmg4	Psmg4	Proteasome assembly chaperone 4	0.0404059	0.473581	0.233982	1.17608	0.193886	0.999912	0.149496	1.10918	0.0204872	0.228405	0.267042	1.20334
Afap1l2	Afap1l2	Actin filament-associated protein 1-like 2	0.0476692	0.502601	0.233902	1.17601	0.100943	0.999912	-0.198012	-1.14712	0.0195778	0.225714	-0.284955	-1.21837
Prrg4	Prrg4	Transmembrane gamma-carboxyglutamic acid protein 4	0.62869	0.916103	0.233869	1.17598	0.65608	0.999912	0.21607	1.16157	0.994484	0.999226	-0.00337443	-1.00234
Zfp711	Zfp711	Zinc finger protein 711	0.591142	0.904574	0.233735	1.17588	0.878475	0.999912	0.0680466	1.0483	0.984286	0.996363	0.00890462	1.00619
Haus3	Haus3	HAUS augmin-like complex subunit 3	0.156043	0.722955	0.233447	1.17564	0.827147	0.999912	-0.0360693	-1.02532	0.648243	0.891197	0.0753927	1.05365
Ifi205	Ifi205	Interferon-activable protein 205-A	0.514257	0.887338	0.233444	1.17564	0.26598	0.999912	0.398407	1.31805	0.390779	0.760032	0.308115	1.23809
Atp6v0b	Atp6v0b	V-type proton ATPase 21 kDa proteolipid subunit c''	0.0317379	0.431594	0.233339	1.17555	0.582476	0.999912	0.0598035	1.04232	0.644794	0.890213	0.0501794	1.03539
Tmem202	Tmem202	Transmembrane protein 202	0.551453	0.894217	0.233281	1.17551	0.395149	0.999912	0.33437	1.26083	0.338976	0.721099	0.37746	1.29905
Ikbke	Ikbke	Inhibitor of nuclear factor kappa-B kinase subunit epsilon	0.112115	0.658733	0.233129	1.17538	0.453491	0.999912	0.11033	1.07947	0.0888808	0.420532	0.250473	1.1896
Trmt10b	Trmt10b	tRNA methyltransferase 10 homolog B	0.0267652	0.405721	0.233105	1.17536	0.617972	0.999912	-0.0538307	-1.03802	0.696741	0.912326	0.0422572	1.02972
Neu1	Neu1	Sialidase-1	0.0652297	0.554325	0.233059	1.17532	0.435135	0.999912	0.0988253	1.0709	0.0490587	0.324609	0.249238	1.18858
Cyfip2	Cyfip2	Cytoplasmic FMR1-interacting protein 2	0.217561	0.774424	0.232946	1.17523	0.528496	0.999912	0.119102	1.08606	0.0738933	0.390307	0.337714	1.26375
Kri1	Kri1	Protein KRI1 homolog	0.0200784	0.358535	0.232941	1.17523	0.0889702	0.999912	0.172162	1.12675	0.000428023	0.0608017	0.356371	1.2802
Clk4	Clk4	Dual specificity protein kinase CLK4	0.0167993	0.327542	0.232895	1.17519	0.29991	0.999912	-0.101328	-1.07276	0.94836	0.987729	-0.0063342	-1.0044
Aldh3a2	Aldh3a2	Aldehyde dehydrogenase family 3 member A2	0.00910055	0.239304	0.232872	1.17517	0.00995681	0.841524	0.230654	1.17337	0.00793226	0.165324	0.238015	1.17937
Adig	Adig	Adipogenin	0.605552	0.909495	0.23283	1.17514	0.138004	0.999912	0.668187	1.58907	0.349387	0.729746	0.422352	1.34011
Edem1	Edem1	ER degradation-enhancing alpha-mannosidase-like protein 1	0.0277243	0.411253	0.232682	1.17502	0.123228	0.999912	0.163052	1.11965	0.0245448	0.246098	0.237913	1.17929
Vav3	Vav3	Guanine nucleotide exchange factor VAV3	0.0614705	0.544876	0.23257	1.17493	0.40937	0.999912	0.102921	1.07395	0.19572	0.58105	0.161582	1.11851
Klf11	Klf11	Krueppel-like factor 11	0.185069	0.750514	0.23256	1.17492	0.347907	0.999912	-0.165243	-1.12136	0.524981	0.840659	0.111834	1.0806
Far1	Far1	Fatty acyl-CoA reductase 1	0.0252739	0.397158	0.23223	1.17465	0.238179	0.999912	0.122564	1.08867	0.0759281	0.394344	0.184481	1.13641
Tubgcp4	Tubgcp4	Gamma-tubulin complex component 4	0.0373091	0.462463	0.232034	1.17449	0.0212459	0.96976	0.257656	1.19553	0.0157134	0.20878	0.270995	1.20664
Abca7	Abca7	ATP-binding cassette sub-family A member 7	0.116158	0.665583	0.231963	1.17443	0.306481	0.999912	0.151036	1.11037	0.00958699	0.175967	0.382559	1.30365
Suv39h2	Suv39h2	Histone-lysine N-methyltransferase SUV39H2	0.243664	0.784105	0.231953	1.17442	0.908276	0.999912	0.0230951	1.01614	0.403625	0.770007	0.167493	1.12311
Siah2	Siah2	E3 ubiquitin-protein ligase SIAH2	0.0935211	0.628532	0.231934	1.17441	0.713261	0.999912	0.0510632	1.03603	0.636665	0.886603	-0.0659036	-1.04674
Nudt1	Nudt1	Oxidized purine nucleoside triphosphate hydrolase	0.146459	0.710307	0.23182	1.17432	0.941544	0.999912	0.0117933	1.00821	0.387031	0.759793	0.139226	1.10131
Siglecg	Siglecg	Sialic acid-binding Ig-like lectin 10	0.332819	0.833308	0.231658	1.17418	0.759671	0.999912	-0.0732538	-1.05209	0.263525	0.653062	0.267638	1.20383
Il1rap	Il1rap	Interleukin-1 receptor accessory protein	0.0195061	0.352248	0.231616	1.17415	0.0135617	0.876204	0.24659	1.1864	0.0343411	0.27821	0.212966	1.15907
Xpc	Xpc	DNA repair protein complementing XP-C cells homolog	0.0590126	0.538185	0.2315	1.17406	0.101474	0.999912	0.201193	1.14965	0.000974794	0.0838496	0.405008	1.3241
Slc35a5	Slc35a5	Probable UDP-sugar transporter protein SLC35A5	0.0166998	0.326699	0.231486	1.17404	0.076561	0.999912	0.171879	1.12652	0.0838637	0.412174	0.168149	1.12362
Arrdc1	Arrdc1	Arrestin domain-containing protein 1	0.102812	0.645537	0.231482	1.17404	0.982409	0.999912	-0.00313598	-1.00218	0.0747101	0.391794	0.25336	1.19198
Gp9	Gp9	Platelet glycoprotein IX	0.378766	0.848289	0.231479	1.17404	0.882976	0.999912	0.0387343	1.02721	0.130673	0.495227	0.397623	1.31734
Taldo1	Taldo1	Transaldolase	0.125572	0.676843	0.231421	1.17399	0.548005	0.999912	0.0907737	1.06494	0.097729	0.437877	0.250218	1.18939
Pdcd10	Pdcd10	Programmed cell death protein 10	0.00874639	0.238548	0.231319	1.17391	0.212821	0.999912	0.110552	1.07964	0.328442	0.712665	0.0870337	1.06218
Zfp217	Zfp217	Zinc finger protein 217	0.0914278	0.623399	0.231237	1.17384	0.302007	0.999912	0.141527	1.10307	0.0928989	0.429539	0.230459	1.17321
Irf4	Irf4	Interferon regulatory factor 4	0.197656	0.758519	0.231034	1.17368	0.719282	0.999912	0.0645732	1.04578	0.299373	0.685228	0.18649	1.13799
Safb	Safb	Scaffold attachment factor B1	0.0243664	0.390966	0.230867	1.17354	0.472928	0.999912	0.0736832	1.0524	0.297625	0.684585	0.106974	1.07697
Gsn	Gsn	Gelsolin	0.460651	0.873662	0.230799	1.17349	0.0595926	0.999912	0.589314	1.50453	0.28741	0.675941	0.332801	1.25946
Igf1r	Igf1r	Insulin-like growth factor 1 receptor	0.0125431	0.280212	0.230779	1.17347	0.138988	0.999912	0.137034	1.09964	0.0300412	0.263077	0.201073	1.14955
Zfp472	Zfp472	Zinc finger protein 472	0.114168	0.661675	0.23056	1.17329	0.244646	0.999912	0.170907	1.12577	0.561943	0.855121	-0.0861821	-1.06156
Prickle3	Prickle3	Prickle planar cell polarity protein 3	0.00761514	0.224546	0.230395	1.17316	0.477252	0.999912	0.0620147	1.04392	0.00373456	0.128953	0.252876	1.19158
Efemp1	Efemp1	EGF-containing fibulin-like extracellular matrix protein 1	0.319045	0.827692	0.230341	1.17311	0.032522	0.999912	0.494193	1.40853	0.0286218	0.257662	0.506253	1.42036
Snrpg	Snrpg	Small nuclear ribonucleoprotein G	0.287052	0.817292	0.23033	1.1731	0.783803	0.999912	-0.0601618	-1.04258	0.283963	0.672747	0.234119	1.17619
Ppp1r3f	Ppp1r3f	Protein phosphatase 1 regulatory subunit 3F	0.435956	0.868261	0.230287	1.17307	0.125494	0.999912	0.453356	1.36922	0.218172	0.607812	0.370995	1.29324
Adcy5	Adcy5	Adenylate cyclase type 5	0.150181	0.714789	0.230279	1.17306	0.664575	0.999912	0.0696654	1.04947	0.246847	0.636727	0.186164	1.13773
Bach2	Bach2	Transcription regulator protein BACH2	0.345775	0.836357	0.229991	1.17283	0.583963	0.999912	-0.133754	-1.09714	0.983838	0.996312	0.00494823	1.00344
Hgh1	Hgh1	Protein HGH1 homolog	0.0701826	0.571442	0.229797	1.17267	0.0871592	0.999912	0.218336	1.16339	0.0849304	0.414128	0.220844	1.16542
Capza1	Capza1	F-actin-capping protein subunit alpha-1	0.0625782	0.546877	0.229786	1.17266	0.145469	0.999912	0.179739	1.13268	0.0344291	0.278362	0.261193	1.19847
Prss34	Prss34	Mast cell protease-11	0.327336	0.831612	0.229721	1.17261	0.922977	0.999912	-0.0226838	-1.01585	0.297028	0.683753	0.244644	1.1848
Lingo4	Lingo4	Leucine-rich repeat and immunoglobulin-like domain containing-NOGO receptor-interacting protein 4	0.735354	0.946458	0.229709	1.1726	0.701978	0.999912	0.261817	1.19899	0.788595	0.942898	-0.188315	-1.13943
Aprt	Aprt	Adenine phosphoribosyltransferase	0.0101005	0.252287	0.229505	1.17243	0.860436	0.999912	-0.0157481	-1.01098	0.270239	0.659637	0.098802	1.07088
Pcdhga2	Pcdhga2	Protocadherin gamma A2	0.613275	0.912708	0.229405	1.17235	0.230583	0.999912	0.542977	1.45698	0.965108	0.992852	0.0203419	1.0142
Unc13a	Unc13a	Protein unc-13 homolog A	0.0590771	0.538435	0.229167	1.17216	0.407144	0.999912	-0.104557	-1.07516	0.716333	0.917717	-0.0462829	-1.0326
Aldh2	Aldh2	Aldehyde dehydrogenase, mitochondrial	0.0394143	0.471189	0.229003	1.17202	0.187083	0.999912	0.146697	1.10703	0.0306103	0.265502	0.240431	1.18135
Nin	Nin	Ninein	0.0639915	0.550362	0.228989	1.17201	0.117769	0.999912	0.193463	1.14351	0.00820269	0.167006	0.326986	1.25439
Cd14	Cd14	Monocyte differentiation antigen CD14	0.29931	0.82086	0.228959	1.17199	0.360694	0.999912	0.201891	1.1502	0.456803	0.800934	0.164543	1.12081
B3gnt5	B3gnt5	Lactosylceramide 1,3-N-acetyl-beta-D-glucosaminyltransferase	0.361865	0.842882	0.228922	1.17196	0.921698	0.999912	0.0247388	1.0173	0.588641	0.866597	0.136158	1.09897
0610030E20Rik	0610030E20Rik	#N/A	0.11439	0.661675	0.228882	1.17193	0.198185	0.999912	0.186758	1.1382	0.0235232	0.241828	0.328755	1.25593
Pla2g4a	Pla2g4a	Cytosolic phospholipase A2	0.0820145	0.60093	0.228805	1.17186	0.40758	0.999912	0.109327	1.07872	0.119486	0.477319	0.205692	1.15324
Pcsk7	Pcsk7	Proprotein convertase subtilisin_kexin type 7	0.00133099	0.102074	0.228511	1.17163	0.0181375	0.942437	0.169272	1.12449	0.0729485	0.388654	0.129105	1.09362
Atp8a2	Atp8a2	Phospholipid-transporting ATPase IB	0.212971	0.770958	0.228381	1.17152	0.995381	0.999912	-0.00108359	-1.00075	0.145128	0.513479	0.2714	1.20698
Vsir	Vsir	V-type immunoglobulin domain-containing suppressor of T-cell activation	0.0481771	0.50335	0.228223	1.17139	0.0466129	0.999912	0.229886	1.17274	0.00636554	0.154201	0.315237	1.24422
Mterf4	Mterf4	Transcription termination factor 4, mitochondrial	0.0741937	0.584069	0.228047	1.17125	0.365012	0.999912	0.116783	1.08431	0.112619	0.464866	0.205047	1.15272
Pin4	Pin4	Peptidyl-prolyl cis-trans isomerase NIMA-interacting 4	0.348018	0.836358	0.227985	1.1712	0.799321	0.999912	-0.0628661	-1.04454	0.845917	0.959998	-0.048368	-1.03409
Xlr4b	Xlr4b	X-linked lymphocyte regulated gene 4	0.37998	0.848506	0.227737	1.171	0.263786	0.999912	0.290984	1.22347	0.227286	0.619252	0.315463	1.24441
Pak2	Pak2	Serine_threonine-protein kinase PAK 2	0.0124426	0.279565	0.227551	1.17085	0.0796898	0.999912	0.159718	1.11707	0.0221942	0.236538	0.208528	1.15551
Adh7	Adh7	All-trans-retinol dehydrogenase [NAD(+)] ADH7	0.613873	0.912708	0.227524	1.17082	0.197764	0.999912	0.580293	1.49515	0.465416	0.806888	-0.332963	-1.2596
Mon1b	Mon1b	Vacuolar fusion protein MON1 homolog B	0.0574817	0.533256	0.22752	1.17082	0.0843935	0.999912	0.207147	1.1544	0.183048	0.564842	0.160148	1.1174
Myo5b	Myo5b	Unconventional myosin-Vb	0.600998	0.908298	0.227512	1.17081	0.991821	0.999912	0.00449485	1.00312	0.863172	0.964825	-0.0759684	-1.05407
Serpini1	Serpini1	Neuroserpin	0.427842	0.866218	0.227434	1.17075	0.541886	0.999912	-0.177728	-1.1311	0.514079	0.835607	0.18909	1.14004
Gabbr1	Gabbr1	Gamma-aminobutyric acid type B receptor subunit 1	0.00798608	0.228531	0.227415	1.17074	0.176669	0.999912	0.116514	1.08411	0.0403295	0.298205	0.177189	1.13068
Trim59	Trim59	Tripartite motif-containing protein 59	0.349037	0.836499	0.22731	1.17065	0.637766	0.999912	0.114314	1.08246	0.418771	0.78027	0.196328	1.14578
Hipk1	Hipk1	Homeodomain-interacting protein kinase 1	0.0897871	0.621157	0.227008	1.17041	0.0845512	0.999912	0.230835	1.17351	0.0459883	0.313721	0.267077	1.20337
Ssh2	Ssh2	Protein phosphatase Slingshot homolog 2	0.00354458	0.155357	0.22683	1.17026	0.00424391	0.677953	0.222725	1.16694	0.000109212	0.0325012	0.301538	1.23246
Adam11	Adam11	Disintegrin and metalloproteinase domain-containing protein 11	0.311805	0.824996	0.226762	1.17021	0.136384	0.999912	0.334988	1.26137	0.0848601	0.414128	0.388725	1.30924
Rufy4	Rufy4	RUN and FYVE domain-containing protein 4	0.219384	0.774784	0.226625	1.17009	0.0722617	0.999912	0.332609	1.25929	0.643841	0.890077	0.0864251	1.06174
Glt8d2	Glt8d2	Glycosyltransferase 8 domain-containing protein 2	0.519581	0.887922	0.226603	1.17008	0.062126	0.999912	0.655075	1.5747	0.771314	0.93611	0.103044	1.07404
Zcchc2	Zcchc2	Zinc finger CCHC domain-containing protein 2	0.0207978	0.362515	0.226414	1.16992	0.414742	0.999912	0.080221	1.05718	0.304656	0.691457	0.10116	1.07264
Lrrc25	Lrrc25	Leucine-rich repeat-containing protein 25	0.0612244	0.543999	0.22603	1.16961	0.283203	0.999912	0.129999	1.09429	0.0589415	0.353804	0.228954	1.17198
Gdpd2	Gdpd2	Glycerophosphoinositol inositolphosphodiesterase GDPD2	0.403991	0.857394	0.225991	1.16958	0.382583	0.999912	0.236622	1.17823	0.0910059	0.424354	0.45794	1.37358
Gng10	Gng10	Guanine nucleotide-binding protein G(I)_G(S)_G(O) subunit gamma-10	0.710179	0.937356	0.225607	1.16927	0.434526	0.999912	0.47416	1.38911	0.46136	0.804847	-0.492028	-1.40642
Cops9	Cops9	COP9 signalosome complex subunit 9	0.144729	0.708785	0.225546	1.16922	0.588444	0.999912	0.0837645	1.05978	0.803611	0.948316	0.0385224	1.02706
Irf2bp2	Irf2bp2	Interferon regulatory factor 2-binding protein 2	0.0224663	0.377564	0.225405	1.16911	0.425163	0.999912	0.0788742	1.05619	0.0619354	0.361734	0.184676	1.13656
Zfp595	Zfp595	Regulator of sex-limitation candidate 23	0.0408374	0.476065	0.225298	1.16902	0.524157	0.999912	0.0715366	1.05084	0.0415868	0.30137	0.229081	1.17209
Usp46	Usp46	Ubiquitin carboxyl-terminal hydrolase 46	0.116728	0.666299	0.225157	1.1689	0.475121	0.999912	0.102661	1.07375	0.14655	0.513719	0.208759	1.15569
Kbtbd6	Kbtbd6	Kelch repeat and BTB (POZ) domain-containing 6	0.368237	0.844274	0.224922	1.16871	0.573141	0.999912	0.141263	1.10287	0.0795847	0.401816	0.438987	1.35565
Efhd1	Efhd1	EF-hand domain-containing protein D1	0.616952	0.914048	0.224878	1.16868	0.743421	0.999912	0.147282	1.10748	0.756729	0.931404	-0.139589	-1.10159
Wfdc17	Wfdc17	Activated macrophage_microglia WAP domain protein	0.240727	0.782448	0.224759	1.16858	0.19061	0.999912	0.250892	1.18994	0.512209	0.833724	0.12576	1.09108
Ppef2	Ppef2	Serine_threonine-protein phosphatase with EF-hands 2	0.657789	0.923058	0.224626	1.16847	0.818958	0.999912	-0.118322	-1.08547	0.554908	0.851312	-0.310149	-1.23984
Grb7	Grb7	Growth factor receptor-bound protein 7	0.474779	0.876975	0.224278	1.16819	0.821177	0.999912	0.0718244	1.05104	0.259771	0.64921	-0.367765	-1.29035
1810037I17Rik	1810037I17Rik	#N/A	0.00729687	0.21826	0.224187	1.16812	0.675488	0.999912	0.0351147	1.02464	0.602932	0.872933	0.0437085	1.03076
Clec4b1	Clec4b1	Antigen presenting cell lectin-like receptor A2	0.191201	0.753046	0.224149	1.16809	0.72657	0.999912	-0.0614174	-1.04349	0.293952	0.680768	0.18366	1.13576
Slc11a1	Slc11a1	Natural resistance-associated macrophage protein 1	0.0390384	0.468985	0.224138	1.16808	0.0457309	0.999912	0.217289	1.16255	0.00631483	0.153253	0.297187	1.22875
Tnrc6b	Tnrc6b	Trinucleotide repeat-containing gene 6B protein	0.0623033	0.546877	0.224013	1.16798	0.246003	0.999912	0.139508	1.10153	0.0400215	0.297423	0.246981	1.18672
Susd1	Susd1	Sushi domain-containing 1	0.317795	0.826963	0.223863	1.16786	0.788612	0.999912	0.0601256	1.04256	0.115794	0.470023	0.352592	1.27685
Gsap	Gsap	Gamma-secretase-activating protein	0.138823	0.697813	0.223796	1.1678	0.828715	0.999912	0.0327966	1.02299	0.298572	0.684815	0.157625	1.11545
Pik3cb	Pik3cb	Phosphatidylinositol 4,5-bisphosphate 3-kinase catalytic subunit beta isoform	0.176019	0.742979	0.223713	1.16774	0.194694	0.999912	0.214558	1.16035	0.0248934	0.246358	0.371126	1.29336
Plppr3	Plppr3	Phospholipid phosphatase-related protein type 3	0.206704	0.765375	0.223619	1.16766	0.748548	0.999912	-0.0569644	-1.04027	0.220077	0.611128	0.217751	1.16292
Mbnl3	Mbnl3	Muscleblind-like protein 3	0.353802	0.83863	0.223536	1.16759	0.291586	0.999912	0.254532	1.19295	0.078248	0.398928	0.424985	1.34256
Lgals4	Lgals4	Galectin-4	0.190683	0.752854	0.223527	1.16758	0.563975	0.999912	-0.0998277	-1.07165	0.857453	0.963283	0.0311124	1.0218
Ints6l	Ints6l	Integrator complex subunit 6-like	0.125218	0.676523	0.223337	1.16743	0.55643	0.999912	0.0857465	1.06124	0.0451992	0.310961	0.291959	1.2243
Cnnm4	Cnnm4	Metal transporter CNNM4	0.046756	0.500193	0.223118	1.16725	0.393309	0.999912	0.0963353	1.06905	0.901376	0.97662	0.0140523	1.00979
Gm45871	Gm45871	Predicted gene 45871	0.136762	0.694414	0.222976	1.16714	0.251101	0.999912	0.174625	1.12867	0.23504	0.624298	0.182526	1.13487
Prdm11	Prdm11	PR domain-containing protein 11	0.212099	0.770632	0.222716	1.16693	0.975724	0.999912	0.00547996	1.00381	0.321227	0.707041	0.17862	1.1318
Msl2	Msl2	E3 ubiquitin-protein ligase MSL2	0.0253921	0.397515	0.222609	1.16684	0.589398	0.999912	0.0538389	1.03802	0.231458	0.622035	0.119429	1.0863
Actr6	Actr6	Actin-related protein 6	0.00489027	0.179974	0.222492	1.16675	0.351543	0.999912	0.0752552	1.05355	0.310914	0.697398	0.0827659	1.05905
Entpd1	Entpd1	Ectonucleoside triphosphate diphosphohydrolase 1	0.0104685	0.256803	0.222319	1.16661	0.02832	0.999912	0.190843	1.14143	0.0027055	0.111416	0.26126	1.19852
Abhd5	Abhd5	1-acylglycerol-3-phosphate O-acyltransferase ABHD5	0.000183831	0.034261	0.222145	1.16647	4.34586e-08	0.000631758	0.32614	1.25365	2.86292e-07	0.00208091	0.306893	1.23704
Irs2	Irs2	Insulin receptor substrate 2	0.122394	0.676217	0.222144	1.16647	0.781789	0.999912	0.0399111	1.02805	0.0480118	0.320748	0.284788	1.21823
Tmem185b	Tmem185b	Transmembrane protein 185B	0.0509435	0.512409	0.222114	1.16644	0.983127	0.999912	0.00242464	1.00168	0.745619	0.928715	-0.037351	-1.02623
Ly9	Ly9	T-lymphocyte surface antigen Ly-9	0.212724	0.770632	0.222062	1.1664	0.786013	0.999912	-0.0484797	-1.03417	0.277282	0.665387	0.193937	1.14388
Stk16	Stk16	Serine_threonine-protein kinase 16	0.0287319	0.416427	0.221835	1.16622	0.0499366	0.999912	0.199154	1.14802	0.00251059	0.10862	0.307109	1.23723
Rap2a	Rap2a	Ras-related protein Rap-2a	0.0736325	0.58243	0.221727	1.16613	0.0896763	0.999912	0.210679	1.15723	0.186035	0.569068	0.164411	1.12071
Lrr1	Lrr1	Leucine-rich repeat protein 1	0.358714	0.840797	0.221699	1.16611	0.413861	0.999912	0.197809	1.14695	0.0376388	0.28828	0.502646	1.41681
Rab32	Rab32	Ras-related protein Rab-32	0.116878	0.666299	0.221687	1.1661	0.0745704	0.999912	0.252292	1.1911	0.024858	0.246358	0.31758	1.24624
Man2b1	Man2b1	Lysosomal alpha-mannosidase	0.047692	0.502601	0.221681	1.16609	0.283104	0.999912	0.120214	1.0869	0.0787622	0.400248	0.196904	1.14624
Ednrb	Ednrb	Endothelin receptor type B	0.55446	0.894319	0.221641	1.16606	0.30025	0.999912	0.388513	1.30904	0.443108	0.793185	-0.288551	-1.22141
Arpc5	Arpc5	Actin-related protein 2_3 complex subunit 5	0.0660967	0.557348	0.221489	1.16594	0.30116	0.999912	0.124644	1.09024	0.113669	0.466462	0.190719	1.14133
Sema4f	Sema4f	Semaphorin-4F	0.37792	0.848289	0.221231	1.16573	0.360099	0.999912	0.230066	1.17289	0.806287	0.948945	0.0618507	1.0438
Cdk2	Cdk2	Cyclin-dependent kinase 2	0.252597	0.790357	0.221216	1.16572	0.954749	0.999912	0.0109784	1.00764	0.226963	0.619134	0.233737	1.17588
ENSMUSG00000095041	---	#N/A	0.178637	0.743524	0.22112	1.16564	0.112922	0.999912	0.260685	1.19805	0.233048	0.623105	0.19618	1.14566
Crip3	Crip3	Cysteine-rich protein 3	0.569779	0.89797	0.22105	1.16558	0.718164	0.999912	0.140768	1.10249	0.592451	0.867283	0.20899	1.15588
Tmem255b	Tmem255b	Transmembrane protein 255B	0.63887	0.91862	0.221032	1.16557	0.342672	0.999912	-0.450585	-1.36659	0.164215	0.539234	-0.66395	-1.58441
Olfr544	Olfr544	Olfactory receptor	0.651912	0.921662	0.220973	1.16552	0.647785	0.999912	-0.23114	-1.17376	0.827573	0.955552	0.109222	1.07865
Tnfrsf26	Tnfrsf26	Tumor necrosis factor receptor superfamily member 26	0.150445	0.714789	0.22087	1.16544	0.697907	0.999912	-0.0605074	-1.04283	0.444286	0.794023	0.119219	1.08615
Rpusd2	Rpusd2	Pseudouridylate synthase RPUSD2	0.105254	0.646034	0.220681	1.16528	0.0793546	0.999912	0.241168	1.18195	0.280813	0.668912	0.150112	1.10966
Ndufb2	Ndufb2	NADH dehydrogenase [ubiquinone] 1 beta subcomplex subunit 2, mitochondrial	0.16059	0.729108	0.220527	1.16516	0.486006	0.999912	0.1111	1.08005	0.674284	0.90127	-0.0682462	-1.04844
Map3k19	Map3k19	Mitogen-activated protein kinase kinase kinase 19	0.422452	0.865179	0.220426	1.16508	0.424542	0.999912	0.220854	1.16542	0.479469	0.815191	-0.199632	-1.14841
Il1rl1	Il1rl1	Interleukin-1 receptor-like 1	0.280968	0.815256	0.220332	1.165	0.887746	0.999912	0.0288906	1.02023	0.657102	0.895201	0.0908962	1.06503
Actb	Actb	Actin, cytoplasmic 1	0.0960211	0.635419	0.220134	1.16484	0.700971	0.999912	0.0507887	1.03583	0.199315	0.585077	0.169756	1.12487
Cdc7	Cdc7	Cell division cycle 7-related protein kinase	0.32147	0.828878	0.22006	1.16478	0.926523	0.999912	0.0204964	1.01431	0.150028	0.519396	0.319781	1.24814
Trmt112	Trmt112	Multifunctional methyltransferase subunit TRM112-like protein	0.201031	0.760278	0.22003	1.16476	0.187038	0.999912	-0.237269	-1.17876	0.587942	0.866156	-0.0977345	-1.07009
Alkbh4	Alkbh4	Alpha-ketoglutarate-dependent dioxygenase alkB homolog 4	0.105708	0.646204	0.219968	1.16471	0.416268	0.999912	0.111146	1.08009	0.116448	0.471403	0.214893	1.16062
Smim10l2a	Smim10l2a	Protein Smim10l2a	0.522114	0.888113	0.219742	1.16453	0.382979	0.999912	0.302662	1.23342	0.682653	0.905591	0.145579	1.10617
Uspl1	Uspl1	SUMO-specific isopeptidase USPL1	0.0611457	0.543735	0.219682	1.16448	0.868157	0.999912	0.0195329	1.01363	0.306817	0.693194	0.12031	1.08697
Vps37b	Vps37b	Vacuolar protein sorting-associated protein 37B	0.184493	0.749783	0.219594	1.16441	0.389104	0.999912	0.14295	1.10416	0.0840572	0.412174	0.286825	1.21995
Lsp1	Lsp1	Lymphocyte-specific protein 1	0.0529602	0.52019	0.219433	1.16428	0.382945	0.999912	0.0989662	1.07101	0.181628	0.56345	0.151537	1.11075
Shpk	Shpk	Sedoheptulokinase	0.113352	0.660992	0.219212	1.1641	0.874306	0.999912	-0.0223886	-1.01564	0.304827	0.691737	-0.147754	-1.10784
Serpinb2	Serpinb2	Plasminogen activator inhibitor 2, macrophage	0.322123	0.829237	0.219079	1.16399	0.697001	0.999912	0.0864193	1.06173	0.151186	0.520539	0.318387	1.24694
Sh3bp1	Sh3bp1	SH3 domain-binding protein 1	0.287475	0.817292	0.219018	1.16394	0.750641	0.999912	-0.0658114	-1.04667	0.217994	0.607666	0.254634	1.19303
Ino80d	Ino80d	INO80 complex subunit D	0.00593567	0.196255	0.219012	1.16394	0.234227	0.999912	0.0950659	1.06811	0.0300277	0.263077	0.173596	1.12787
Celf2	Celf2	CUGBP Elav-like family member 2	0.0432159	0.486796	0.218979	1.16391	0.34813	0.999912	0.101718	1.07305	0.0130434	0.194473	0.269153	1.2051
Phf21b	Phf21b	PHD finger protein 21B	0.557901	0.895084	0.218787	1.16375	0.685586	0.999912	0.152684	1.11164	0.669651	0.899662	-0.164202	-1.12055
Gins3	Gins3	DNA replication complex GINS protein PSF3	0.310145	0.82489	0.21862	1.16362	0.567062	0.999912	0.123586	1.08944	0.129586	0.493269	0.32718	1.25456
Hjurp	Hjurp	Holliday junction recognition protein	0.165007	0.731966	0.218527	1.16355	0.431108	0.999912	0.123947	1.08971	0.0705061	0.383015	0.284745	1.21819
Ppp1r27	Ppp1r27	Protein phosphatase 1 regulatory subunit 27	0.596335	0.907455	0.218456	1.16349	0.898081	0.999912	-0.0528529	-1.03731	0.639321	0.887577	0.193364	1.14343
Arl5b	Arl5b	ADP-ribosylation factor-like protein 5B	0.0551062	0.52375	0.218438	1.16347	0.969307	0.999912	-0.00441047	-1.00306	0.512289	0.833761	-0.0754238	-1.05367
Ep300	Ep300	Histone acetyltransferase p300	0.0131774	0.286337	0.218234	1.16331	0.119615	0.999912	0.137159	1.09974	0.0135154	0.195694	0.217733	1.1629
H2-Eb2	H2-Eb2	Histocompatibility 2, class II antigen E beta2	0.465308	0.874686	0.218073	1.16318	0.414641	0.999912	-0.246841	-1.18661	0.779641	0.939545	-0.0846759	-1.06045
Tmprss7	Tmprss7	Transmembrane protease serine 7	0.670336	0.927914	0.217866	1.16301	0.447625	0.999912	0.389613	1.31004	0.905483	0.978054	-0.062604	-1.04435
Slc8b1	Slc8b1	Mitochondrial sodium_calcium exchanger protein	0.060501	0.542603	0.217854	1.163	0.353672	0.999912	0.107835	1.07761	0.0142216	0.201698	0.285025	1.21843
Kcnn2	Kcnn2	Small conductance calcium-activated potassium channel protein 2	0.71923	0.940301	0.217589	1.16279	0.643254	0.999912	-0.284477	-1.21797	0.335214	0.718869	0.58371	1.4987
Cmah	Cmah	Cytidine monophosphate-N-acetylneuraminic acid hydroxylase	0.0646711	0.553339	0.217471	1.16269	0.356425	0.999912	0.108865	1.07838	0.195537	0.580817	0.15298	1.11186
Smim5	Smim5	Small integral membrane protein 5	0.303988	0.822607	0.217135	1.16242	0.31302	0.999912	0.213308	1.15934	0.0266981	0.251856	0.468346	1.38352
C2cd4c	C2cd4c	C2 calcium-dependent domain-containing protein 4C	0.648077	0.921662	0.217069	1.16237	0.451706	0.999912	-0.362756	-1.28588	0.676664	0.902449	-0.201045	-1.14953
Selenoo	Selenoo	Protein adenylyltransferase SelO, mitochondrial	0.00324684	0.148894	0.216988	1.1623	0.00116908	0.395037	0.241915	1.18256	2.15418e-06	0.00626307	0.354328	1.27839
Ipmk	Ipmk	Inositol polyphosphate multikinase	0.0203885	0.361085	0.216818	1.16217	0.393745	0.999912	0.0799506	1.05698	0.140768	0.507149	0.138208	1.10054
Stac	Stac	SH3 and cysteine-rich domain-containing protein	0.672154	0.927914	0.216669	1.16205	0.721132	0.999912	-0.185769	-1.13742	0.357444	0.736632	-0.487153	-1.40168
Myc	Myc	Myc proto-oncogene protein	0.275599	0.811353	0.216655	1.16204	0.904721	0.999912	0.0238151	1.01664	0.617974	0.879814	0.0992538	1.07122
Sema3e	Sema3e	Semaphorin-3E	0.627683	0.915855	0.216399	1.16183	0.162219	0.999912	0.623536	1.54065	0.750708	0.929925	0.141831	1.1033
Rcsd1	Rcsd1	CapZ-interacting protein	0.0454375	0.49456	0.216384	1.16182	0.167981	0.999912	0.149211	1.10896	0.00436886	0.134555	0.308474	1.2384
Smad7	Smad7	Mothers against decapentaplegic homolog 7	0.173304	0.740107	0.216345	1.16179	0.441013	0.999912	0.122667	1.08875	0.844836	0.959558	-0.0312344	-1.02189
Cdh24	Cdh24	Cadherin-24	0.332233	0.833308	0.216336	1.16178	0.828315	0.999912	0.0486249	1.03428	0.650873	0.892065	0.101637	1.07299
Epb41l5	Epb41l5	Band 4.1-like protein 5	0.133684	0.687354	0.216257	1.16172	0.0272375	0.999912	0.320552	1.24881	0.0171969	0.216616	0.348615	1.27334
Pold4	Pold4	DNA polymerase delta subunit 4	0.187568	0.75238	0.216121	1.16161	0.250727	0.999912	-0.192676	-1.14288	0.851715	0.961009	0.0312915	1.02193
Fkbp5	Fkbp5	Peptidyl-prolyl cis-trans isomerase FKBP5	0.0434194	0.48696	0.215937	1.16146	0.626752	0.999912	0.0521336	1.0368	0.00297648	0.11553	0.31819	1.24677
Bloc1s2	Bloc1s2	Biogenesis of lysosome-related organelles complex 1 subunit 2	0.00913625	0.239304	0.215936	1.16146	0.866187	0.999912	0.0141717	1.00987	0.389424	0.760032	0.0727221	1.0517
Git2	Git2	ARF GTPase-activating protein GIT2	0.0449948	0.492779	0.215883	1.16141	0.375863	0.999912	0.0954875	1.06843	0.104961	0.451077	0.174884	1.12887
Itgae	Itgae	Integrin alpha-E	0.517604	0.887461	0.215875	1.16141	0.52983	0.999912	0.211058	1.15754	0.217512	0.606903	0.41388	1.33226
Tle3	Tle3	Transducin-like enhancer protein 3	0.0309523	0.426788	0.21581	1.16136	0.0552292	0.999912	0.191924	1.14229	0.114446	0.467822	0.158161	1.11586
Ascl2	Ascl2	Achaete-scute homolog 2	0.667945	0.926555	0.215771	1.16132	0.691217	0.999912	0.201044	1.14953	0.271098	0.660273	0.554516	1.46868
Oser1	Oser1	Oxidative stress-responsive serine-rich protein 1	0.0676911	0.561018	0.215687	1.16126	0.756345	0.999912	0.0369402	1.02594	0.243048	0.632509	0.139202	1.1013
Pimreg	Pimreg	Protein PIMREG	0.202442	0.760547	0.215563	1.16116	0.842807	0.999912	-0.0337269	-1.02365	0.283173	0.671422	0.182414	1.13478
Erlin1	Erlin1	Erlin-1	0.0204808	0.361085	0.21542	1.16104	0.0356959	0.999912	0.195851	1.1454	0.35459	0.734493	0.0866564	1.06191
Cyb5r4	Cyb5r4	Cytochrome b5 reductase 4	0.0567572	0.531281	0.215391	1.16102	0.388831	0.999912	0.0975638	1.06997	0.114492	0.467822	0.178764	1.13191
Irs3	Irs3	Insulin receptor substrate-3 (Fragment)	0.608316	0.910813	0.215354	1.16099	0.112361	0.999912	0.665551	1.58617	0.847983	0.960383	-0.0814876	-1.05811
Mybpc1	Mybpc1	Myosin-binding protein C, slow-type	0.636178	0.917655	0.21532	1.16096	0.951784	0.999912	-0.0275236	-1.01926	0.363441	0.741418	-0.413699	-1.3321
Mthfsl	Mthfsl	5-formyltetrahydrofolate cyclo-ligase	0.138309	0.696431	0.215229	1.16089	0.504474	0.999912	0.0977866	1.07013	0.324616	0.709122	0.144819	1.10559
Spsb1	Spsb1	SPRY domain-containing SOCS box protein 1	0.66876	0.927031	0.215214	1.16088	0.27826	0.999912	0.545361	1.45939	0.266079	0.655925	-0.560001	-1.47427
Map3k8	Map3k8	Mitogen-activated protein kinase kinase kinase 8	0.0722173	0.577778	0.215119	1.1608	0.168056	0.999912	0.166426	1.12227	0.00384195	0.129583	0.348899	1.27359
Cks2	Cks2	Cyclin-dependent kinases regulatory subunit 2	0.292059	0.817292	0.21494	1.16066	0.991359	0.999912	0.00221277	1.00153	0.495227	0.823602	0.139359	1.10142
Abca9	Abca9	ATP-binding cassette sub-family A member 9	0.243583	0.784105	0.214822	1.16056	0.00948577	0.825336	0.477871	1.39269	0.0199046	0.226322	0.429178	1.34647
Zfp874b	Zfp874b	Regulator of sex-limitation candidate 16	0.04381	0.487273	0.214794	1.16054	0.119807	0.999912	0.167722	1.12328	0.259898	0.64921	0.122752	1.08881
Zfp790	Zfp790	Zfp790 protein	0.0721969	0.577778	0.214779	1.16053	0.985734	0.999912	-0.00215988	-1.0015	0.784064	0.941667	-0.033299	-1.02335
Rab29	Rab29	Ras-related protein Rab-7L1	0.0580387	0.536369	0.214777	1.16052	0.0802961	0.999912	0.199011	1.14791	0.744633	0.928394	0.0373023	1.02619
Syce2	Syce2	Synaptonemal complex central element protein 2	0.292015	0.817292	0.214603	1.16038	0.787171	0.999912	0.0551292	1.03895	0.436934	0.790101	0.158811	1.11637
Tchh	Tchh	Trichohyalin	0.591675	0.904574	0.21459	1.16037	0.621967	0.999912	0.197839	1.14698	0.542218	0.846369	-0.246851	-1.18661
Inpp4a	Inpp4a	Inositol polyphosphate-4-phosphatase type I A	0.0014486	0.103084	0.214409	1.16023	0.0275781	0.999912	0.148974	1.10878	0.00278996	0.112819	0.202547	1.15073
Wdr82	Wdr82	WD repeat-containing protein 82	0.000314435	0.0457095	0.21436	1.16019	0.0581306	0.999912	0.113164	1.0816	0.123037	0.483796	0.092342	1.0661
Prkrip1	Prkrip1	PRKR-interacting protein 1	0.00269359	0.133381	0.214319	1.16016	0.696964	0.999912	0.0283307	1.01983	0.361934	0.740214	0.0667882	1.04738
Tox	Tox	Thymocyte selection-associated high mobility group box protein TOX	0.441937	0.8686	0.214212	1.16007	0.332977	0.999912	-0.281914	-1.21581	0.136864	0.502755	-0.445297	-1.36159
Dclre1b	Dclre1b	5' exonuclease Apollo	0.218528	0.774784	0.214205	1.16006	0.310572	0.999912	0.176836	1.1304	0.0978981	0.438295	0.288751	1.22158
Dll1	Dll1	Delta-like protein 1	0.41105	0.859119	0.21389	1.15981	0.219513	0.999912	-0.322058	-1.25011	0.348981	0.729138	-0.245971	-1.18589
Trmt44	Trmt44	Probable tRNA (uracil-O(2)-)-methyltransferase	0.147208	0.711183	0.213688	1.15965	0.155691	0.999912	0.210427	1.15703	0.0135086	0.195694	0.366236	1.28899
Nepro	Nepro	Nucleolus and neural progenitor protein	0.209708	0.767179	0.213391	1.15941	0.36495	0.999912	0.155031	1.11345	0.426002	0.783796	0.136804	1.09947
Sp100	Sp100	Nuclear autoantigen Sp-100	0.227303	0.777654	0.213361	1.15939	0.697336	0.999912	0.0687597	1.04881	0.194621	0.579398	0.229313	1.17228
Sost	Sost	Sclerostin	0.512017	0.886989	0.213357	1.15938	0.721967	0.999912	0.115945	1.08368	0.183322	0.565447	0.433283	1.3503
Sbk2	Sbk2	Serine_threonine-protein kinase SBK2	0.637251	0.917936	0.21312	1.15919	0.871471	0.999912	0.0731325	1.052	0.850159	0.960561	0.0853993	1.06098
[truncated: 12,538 more rows]
